# Supplementary material for: Linking NRP2 With EMT and Chemoradioresistance in Bladder Cancer
Source: Front Oncol. 2020 Jan 21;9:1461. doi: 10.3389/fonc.2019.01461 (PMC6986262; doi:10.3389/fonc.2019.01461)
Supplement: Supplementary file 1 [file Data_Sheet_1.zip]

Archive with 5 entries (5 files):
- Supplementary Table 1A.XLSX
- Supplementary Table 1B.XLSX
- Supplementary Table 2.XLSX
- Supplementary Table 3.DOCX
- Supplementary Table 4.DOCX
