# Supplementary material for: Linking NRP2 With EMT and Chemoradioresistance in Bladder Cancer
Source: Front Oncol. 2020 Jan 21;9:1461. doi: 10.3389/fonc.2019.01461 (PMC6986262; doi:10.3389/fonc.2019.01461)
Supplement: Supplementary file 1 [file Data_Sheet_1.zip › Supplementary Table 1A.XLSX]

## Sheet: Sheet1
Supplementary Table 1A. Correlation of genes with NRP2 in the provisional BCa cohort of The Cancer Genome Atlas (TCGA). Pearson correlation of NRP2 and most abundant genes (expressed more than 3x above threshold) in 408 TCGA BLCA (provisional) samples
Hugo_Symbol	Entrez_Gene_Id	R-value
NRP2	8828	1
CALD1	800	0.823
FBN1	2200	0.814
MSRB3	253827	0.799
PDGFRB	5159	0.799
COL5A2	1290	0.797
ANXA6	309	0.796
PRRX1	5396	0.796
CTHRC1	115908	0.796
VIM	7431	0.79
COL6A2	1292	0.789
ITGA5	3678	0.788
LAMA4	3910	0.787
PTRF	284119	0.785
EDNRA	1909	0.783
ADAMTS2	9509	0.783
COL5A1	1289	0.782
TNC	3371	0.782
NID2	22795	0.782
ZEB2	9839	0.779
COL6A3	1293	0.779
SULF1	23213	0.777
FAP	2191	0.776
CCDC80	151887	0.776
TGFB3	7043	0.775
PDLIM3	27295	0.771
PXDN	7837	0.771
GPC6	10082	0.77
FAM20C	56975	0.767
PALLD	23022	0.764
GFPT2	9945	0.762
FAM26E	254228	0.762
AEBP1	165	0.761
COL6A1	1291	0.758
COL1A2	1278	0.758
TIMP2	7077	0.757
ADAM19	8728	0.755
FN1	2335	0.753
FLNA	2316	0.753
ZNF469	84627	0.751
ADAMTS12	81792	0.75
COL3A1	1281	0.75
POSTN	10631	0.75
FILIP1L	11259	0.749
TNFAIP6	7130	0.749
COL8A2	1296	0.749
MYLK	4638	0.744
COL1A1	1277	0.744
BGN	633	0.744
SPARC	6678	0.744
COL18A1	80781	0.742
ZNF521	25925	0.742
LOX	4015	0.741
EMILIN1	11117	0.739
SPON2	10417	0.737
VCAN	1462	0.736
SGCD	6444	0.736
GEM	2669	0.736
DDR2	4921	0.735
CDH11	1009	0.733
ADAM12	8038	0.733
HEG1	57493	0.732
FERMT2	10979	0.732
COL15A1	1306	0.73
FNDC1	84624	0.73
KCNE4	23704	0.728
SSC5D	284297	0.728
HTRA3	94031	0.727
BNC2	54796	0.727
THY1	7070	0.726
GNG2	54331	0.726
CLIC4	25932	0.726
GNB4	59345	0.725
TGFBI	7045	0.724
NEXN	91624	0.723
ZFPM2	23414	0.723
OLFML2B	25903	0.722
KIAA1755	85449	0.722
GLT8D2	83468	0.719
ADGRA2	25960	0.718
ROR2	4920	0.718
LRRC32	2615	0.718
LOXL2	4017	0.717
ALDH1L2	160428	0.716
AXL	558	0.715
MRC2	9902	0.715
CD248	57124	0.714
MFGE8	4240	0.713
PDGFC	56034	0.713
OLFML3	56944	0.713
P4HA3	283208	0.712
CTGF	1490	0.712
MYADM	91663	0.712
COL5A3	50509	0.711
EMP3	2014	0.711
ARSI	340075	0.71
GPX8	493869	0.709
SFRP2	6423	0.709
GLI2	2736	0.709
MSN	4478	0.709
WIPF1	7456	0.708
ANGPTL2	23452	0.707
ZEB1	6935	0.707
ADAMTS4	9507	0.703
ITGA1	3672	0.701
GLIPR1	11010	0.701
FMOD	2331	0.701
GAS1	2619	0.701
GREM1	26585	0.701
ACTN1	87	0.7
C1S	716	0.699
CPXM1	56265	0.699
MAP1B	4131	0.699
PRKCDBP	112464	0.699
COLEC12	81035	0.699
WISP1	8840	0.699
ISLR	3671	0.696
TENM3	55714	0.696
MIR100HG	399959	0.696
NNMT	4837	0.695
PDE4B	5142	0.694
ITGA11	22801	0.694
APCDD1L	164284	0.694
CHST15	51363	0.692
TCF4	6925	0.691
F2R	2149	0.69
FCGR2A	2212	0.688
SULF2	55959	0.688
RAB3IL1	5866	0.687
INHBA	3624	0.686
FGFR1	2260	0.685
FBXL7	23194	0.685
PTGS1	5742	0.684
FAM20A	54757	0.684
COL4A2	1284	0.682
TAGLN	6876	0.681
MAP1A	4130	0.681
C1R	715	0.68
ECM2	1842	0.68
CSDC2	27254	0.68
MPP1	4354	0.679
PALM2-AKAP2	445815	0.679
RSPO3	84870	0.679
MSR1	4481	0.679
CD163	9332	0.678
HEPH	9843	0.678
FLNC	2318	0.677
DACT1	51339	0.677
COL8A1	1295	0.676
ACTA2	59	0.676
FIBIN	387758	0.675
TPM2	7169	0.675
KIAA1644	85352	0.674
EFEMP1	2202	0.673
GAS7	8522	0.673
C5AR1	728	0.672
TNFSF4	7292	0.672
HS3ST3A1	9955	0.672
TPM1	7168	0.671
DPYSL2	1808	0.67
CSF1R	1436	0.67
TGFB1I1	7041	0.668
COPZ2	51226	0.668
LUM	4060	0.668
MXRA8	54587	0.668
LRRC15	131578	0.668
COL16A1	1307	0.668
DCN	1634	0.667
MSC	9242	0.667
HIC1	3090	0.666
ZAK	51776	0.666
TWIST1	7291	0.666
SIRPA	140885	0.666
CYBRD1	79901	0.665
ATP8B2	57198	0.665
FXYD6	53826	0.665
CTSK	1513	0.664
LMCD1	29995	0.664
ARHGAP31	57514	0.664
NAV3	89795	0.663
SYT11	23208	0.662
ATP10A	57194	0.662
CLMP	79827	0.661
THBS1	7057	0.661
TSPAN4	7106	0.66
DOCK11	139818	0.659
DNAJB5	25822	0.659
SCARF2	91179	0.659
FSTL1	11167	0.659
PAPSS2	9060	0.659
KCNMB1	3779	0.659
MYL9	10398	0.659
AP1S2	8905	0.658
FMNL3	91010	0.658
GXYLT2	727936	0.658
LTBP2	4053	0.657
SPHK1	8877	0.657
CHSY3	337876	0.656
PLN	5350	0.656
DIXDC1	85458	0.656
GYPC	2995	0.656
COL10A1	1300	0.655
SFRP4	6424	0.655
MN1	4330	0.655
LHFP	10186	0.655
PCOLCE	5118	0.655
ADAMTS14	140766	0.654
LGALS1	3956	0.654
RAB31	11031	0.654
OLFML1	283298	0.654
GLIPR2	152007	0.654
PDLIM7	9260	0.654
TRPS1	7227	0.654
RGS2	5997	0.653
SCN1B	6324	0.653
KLF9	687	0.653
CNRIP1	25927	0.653
SH2B3	10019	0.653
SLIT2	9353	0.653
VSTM4	196740	0.653
STK32B	55351	0.652
CORO1C	23603	0.652
SLCO2B1	11309	0.651
STX2	2054	0.651
TMEM158	25907	0.65
PRUNE2	158471	0.65
C1QTNF1	114897	0.65
JAZF1	221895	0.65
PLPP7	84814	0.65
CD14	929	0.65
RAB23	51715	0.649
CAMK2A	815	0.649
ITPRIP	85450	0.649
ASPN	54829	0.648
MS4A4A	51338	0.648
GATA6	2627	0.647
DACT3	147906	0.647
PLEKHO2	80301	0.647
SLC39A14	23516	0.646
KIAA0226L	80183	0.646
ENTPD1	953	0.646
HSPA12B	116835	0.645
FAM180A	389558	0.645
CYR61	3491	0.645
CXCL12	6387	0.645
FPR3	2359	0.644
ITGA4	3676	0.644
CALU	813	0.643
CRISPLD2	83716	0.643
DPYSL3	1809	0.643
MCAM	4162	0.643
HTRA1	5654	0.642
CPXM2	119587	0.641
COL4A1	1282	0.641
PRR16	51334	0.641
SERPINE2	5270	0.641
NID1	4811	0.64
ITGB2	3689	0.64
FCGR3A	2214	0.64
TNS1	7145	0.64
RECK	8434	0.64
ARL4C	10123	0.639
VSIG4	11326	0.639
SYNDIG1	79953	0.639
CHST11	50515	0.638
ITGB3	3690	0.638
SMIM3	85027	0.638
TSHZ3	57616	0.638
DYSF	8291	0.638
GLIS2	84662	0.637
FGF7	2252	0.637
LIX1L	128077	0.637
TWIST2	117581	0.637
CHRDL2	25884	0.637
ARHGAP24	83478	0.636
SH3RF3	344558	0.636
ADAMTS6	11174	0.636
NRP1	8829	0.636
CFL2	1073	0.635
NCF2	4688	0.634
BAG2	9532	0.634
C1QC	714	0.634
PPP1R18	170954	0.633
C3AR1	719	0.633
MFAP5	8076	0.633
FPR1	2357	0.633
FCER1G	2207	0.633
SRPX	8406	0.632
HSPG2	3339	0.631
CAV1	857	0.631
BIN1	274	0.631
HEYL	26508	0.631
ANTXR1	84168	0.63
TRAM2	9697	0.63
GAS6	2621	0.629
THEMIS2	9473	0.629
NEK6	10783	0.629
ABCC9	10060	0.629
PMEPA1	56937	0.629
MOXD1	26002	0.628
ADAMTS16	170690	0.628
PLXND1	23129	0.628
FAM129A	116496	0.628
BMP1	649	0.628
TNFAIP8L3	388121	0.628
HGF	3082	0.628
ANXA5	308	0.627
TMEM200A	114801	0.627
IFFO1	25900	0.627
GUCY1A3	2982	0.626
DOCK2	1794	0.626
SYDE1	85360	0.626
SGIP1	84251	0.626
DCHS1	8642	0.625
C1QB	713	0.625
KCNJ8	3764	0.625
LOC100129034	100129034	0.624
MS4A6A	64231	0.624
NTM	50863	0.624
NCKAP1L	3071	0.623
MRC1	4360	0.623
LATS2	26524	0.623
CD93	22918	0.622
CYBB	1536	0.622
DKK3	27122	0.622
TYROBP	7305	0.621
CRYAB	1410	0.621
CNN1	1264	0.621
ADAMTS10	81794	0.62
KLHL5	51088	0.62
SYNPO	11346	0.62
SRGN	5552	0.62
IFITM2	10581	0.62
ALPK2	115701	0.62
MPEG1	219972	0.618
EVI2A	2123	0.618
PLXDC1	57125	0.618
MT2A	4502	0.617
PRKG1	5592	0.617
JAM3	83700	0.617
IGFBP7	3490	0.616
FGL2	10875	0.616
GPR176	11245	0.616
PARVA	55742	0.616
EGR2	1959	0.615
TLN1	7094	0.615
ARHGEF17	9828	0.615
LILRB2	10288	0.614
C1QA	712	0.614
FHL1	2273	0.614
MMP2	4313	0.614
XIRP1	165904	0.614
MXRA7	439921	0.614
HSPB7	27129	0.613
KCNMA1	3778	0.613
RASGRP4	115727	0.612
HCK	3055	0.612
SLC7A7	9056	0.612
SLC2A3	6515	0.612
PLXNA4	91584	0.612
TMEM176B	28959	0.611
RAMP1	10267	0.611
PLPP4	196051	0.611
STAB1	23166	0.61
LAIR1	3903	0.61
MEDAG	84935	0.609
HSPB2	3316	0.608
KCTD12	115207	0.608
RNASE6	6039	0.607
PLA2G5	5322	0.607
CD209	30835	0.607
RCN3	57333	0.607
LRP1	4035	0.606
PKDCC	91461	0.606
KIRREL	55243	0.606
CSGALNACT2	55454	0.605
STARD13	90627	0.605
SPI1	6688	0.604
PDCD1LG2	80380	0.604
ECM1	1893	0.604
CMKLR1	1240	0.603
MMP9	4318	0.602
FAM198B	51313	0.602
ZYX	7791	0.601
GPR68	8111	0.6
STARD8	9754	0.6
GRK5	2869	0.6
CSF1	1435	0.6
ANKRD29	147463	0.599
ST3GAL6	10402	0.599
IFITM3	10410	0.598
RASA3	22821	0.598
ICAM1	3383	0.598
LILRA6	79168	0.597
SLC16A2	6567	0.597
CD109	135228	0.597
MRVI1	10335	0.597
COL12A1	1303	0.597
SUGCT	79783	0.596
HAVCR2	84868	0.596
RGS4	5999	0.596
GGT5	2687	0.595
ARSB	411	0.594
PODNL1	79883	0.594
CPA3	1359	0.594
FAM101B	359845	0.594
DPT	1805	0.594
TGM2	7052	0.594
SYNM	23336	0.593
ITGAM	3684	0.593
PLAUR	5329	0.593
CPED1	79974	0.593
TRPV2	51393	0.593
VCAM1	7412	0.593
ZCCHC24	219654	0.592
SERPINF1	5176	0.592
LRRC25	126364	0.592
ACTG2	72	0.592
SELPLG	6404	0.591
AIF1	199	0.591
EPB41L2	2037	0.591
WBSCR17	64409	0.591
LILRB4	11006	0.591
PRICKLE1	144165	0.591
AHNAK2	113146	0.591
SLA	6503	0.59
PALD1	27143	0.59
GPR183	1880	0.59
F13A1	2162	0.589
PTGFR	5737	0.589
CREB3L1	90993	0.589
FBLN5	10516	0.589
COMP	1311	0.589
RUSC2	9853	0.589
BOC	91653	0.588
ADAMTSL1	92949	0.588
SNAI1	6615	0.588
PTGER3	5733	0.588
FLRT2	23768	0.587
APBB2	323	0.587
KLHL4	56062	0.587
LY96	23643	0.586
RGS1	5996	0.586
NTNG2	84628	0.586
GPR1	2825	0.586
DEGS1	8560	0.585
P2RX1	5023	0.585
CD53	963	0.585
CSPG4	1464	0.585
CHI3L1	1116	0.585
PDPN	10630	0.585
C4A	720	0.585
ITGAX	3687	0.584
ACTC1	70	0.584
COL14A1	7373	0.583
OMD	4958	0.583
PAM	5066	0.582
GUCY1B3	2983	0.582
DENND5A	23258	0.582
FBLN2	2199	0.581
SLAMF8	56833	0.581
NEGR1	257194	0.581
LILRB3	11025	0.58
PCDH18	54510	0.58
THBS2	7058	0.58
MFRP	83552	0.579
ALOX5AP	241	0.579
CHRD	8646	0.579
SIGLEC7	27036	0.579
LZTS1	11178	0.579
PNMA1	9240	0.579
LAMA2	3908	0.577
LBH	81606	0.576
IGF1	3479	0.576
AKAP2	11217	0.576
MARVELD1	83742	0.576
DOCK10	55619	0.576
HMCN1	83872	0.576
STOM	2040	0.576
PARVB	29780	0.576
PILRA	29992	0.576
DES	1674	0.575
SLC43A3	29015	0.575
STON1	11037	0.574
SPON1	10418	0.574
KIAA1462	57608	0.574
CLIP3	25999	0.574
EHD2	30846	0.574
ARSJ	79642	0.574
RASL12	51285	0.574
CYTH4	27128	0.573
PDZRN3	23024	0.573
PIP4K2A	5305	0.573
TPST1	8460	0.573
COL11A1	1301	0.573
FSTL3	10272	0.573
PDLIM2	64236	0.573
MAF	4094	0.572
FMO1	2326	0.572
PLCL1	5334	0.572
COL13A1	1305	0.572
AKT3	10000	0.572
TLR8	51311	0.572
AOX1	316	0.571
FKBP10	60681	0.571
CHN1	1123	0.571
OSMR	9180	0.571
LAYN	143903	0.571
ARHGAP20	57569	0.571
TMEM176A	55365	0.571
SERPING1	710	0.571
CCL21	6366	0.571
MMP14	4323	0.57
LMOD1	25802	0.57
HAPLN3	145864	0.57
GSN	2934	0.569
MMD	23531	0.569
LGI2	55203	0.569
IFI30	10437	0.569
CTSB	1508	0.569
CD84	8832	0.569
IL7R	3575	0.569
P3H1	64175	0.568
IGSF21	84966	0.568
RFTN1	23180	0.568
WWTR1	25937	0.567
PRELP	5549	0.567
GALNT10	55568	0.566
IL2RA	3559	0.566
PTPRD	5789	0.566
LRIG1	26018	0.566
SIGLEC9	27180	0.566
PLEK	5341	0.566
ILK	3611	0.565
C1ORF162	128346	0.565
ANTXR2	118429	0.565
KATNAL1	84056	0.565
IL10	3586	0.564
AAED1	195827	0.563
KANK2	25959	0.563
MEF2C	4208	0.562
DOK2	9046	0.562
IL10RA	3587	0.562
FCGR1A	2209	0.562
ETV1	2115	0.562
MMP11	4320	0.562
MAP7D1	55700	0.561
NLRP3	114548	0.561
CCPG1	9236	0.561
GPR34	2857	0.561
NFAM1	150372	0.561
LCP2	3937	0.561
SGCB	6443	0.56
RUNX1T1	862	0.56
MACF1	23499	0.56
C5AR2	27202	0.56
OSCAR	126014	0.56
LAPTM5	7805	0.56
SUSD6	9766	0.559
RASGRF2	5924	0.558
SAMSN1	64092	0.558
LILRA5	353514	0.558
BACH2	60468	0.558
CD86	942	0.558
BTK	695	0.558
APLNR	187	0.558
TCEAL7	56849	0.558
PDGFRA	5156	0.558
RBMS3	27303	0.557
BICC1	80114	0.557
SGTB	54557	0.557
EBF1	1879	0.556
LIMS2	55679	0.556
PRRX2	51450	0.556
SELM	140606	0.555
IQGAP2	10788	0.555
CCL2	6347	0.555
SACS	26278	0.555
PIK3R5	23533	0.554
FOLR2	2350	0.554
CSMD2	114784	0.554
WDFY4	57705	0.554
JPH2	57158	0.554
ADGRD1	283383	0.554
HAND2	9464	0.553
ITGBL1	9358	0.552
FLI1	2313	0.552
TUBB6	84617	0.552
LINC00152	112597	0.552
AFAP1	60312	0.551
TIE1	7075	0.551
PLXNC1	10154	0.551
HK3	3101	0.551
LILRB5	10990	0.551
MYO5A	4644	0.55
CELF2	10659	0.55
MEOX2	4223	0.55
ANPEP	290	0.55
PMP22	5376	0.55
CLEC11A	6320	0.549
EVI2B	2124	0.549
VASN	114990	0.549
HSPA12A	259217	0.549
SIGLEC1	6614	0.549
PTGIS	5740	0.547
LRRK2	120892	0.547
IGFBP5	3488	0.547
FYN	2534	0.547
NOX4	50507	0.547
PLSCR4	57088	0.547
CD300C	10871	0.546
CNTN1	1272	0.546
GGTA1P	2681	0.546
TREM2	54209	0.545
CD33	945	0.545
ST6GALNAC5	81849	0.545
EMP1	2012	0.545
DSE	29940	0.544
HSPB6	126393	0.544
CD300LB	124599	0.544
DCLK1	9201	0.543
PCSK5	5125	0.543
PIK3R6	146850	0.543
AOAH	313	0.543
NCAM1	4684	0.543
MNDA	4332	0.542
FILIP1	27145	0.542
DPP4	1803	0.542
PCDH12	51294	0.542
PLA2G4C	8605	0.541
TPSAB1	7177	0.541
KANK4	163782	0.541
MAP3K3	4215	0.541
TPSB2	64499	0.54
LY86	9450	0.54
PARVG	64098	0.54
PTPRC	5788	0.54
MXRA5	25878	0.54
ATP8B4	79895	0.539
PLEKHO1	51177	0.539
PIK3AP1	118788	0.539
HSD11B1	3290	0.539
CSRP1	1465	0.539
FGF1	2246	0.538
LAMP5	24141	0.538
FKBP5	2289	0.538
SDS	10993	0.538
FYB	2533	0.538
MRGPRF	116535	0.537
ALDH1B1	219	0.536
SPARCL1	8404	0.536
TGFB2	7042	0.536
GLIS1	148979	0.536
MYO1F	4542	0.536
ST8SIA1	6489	0.535
NUAK1	9891	0.535
ANOS1	3730	0.535
PODN	127435	0.535
TBXAS1	6916	0.534
GULP1	51454	0.534
IRF8	3394	0.533
LEF1	51176	0.533
KIF26A	26153	0.533
LOXL3	84695	0.533
RARRES2	5919	0.532
LAT2	7462	0.532
CXORF21	80231	0.532
CREB5	9586	0.532
SIGLEC10	89790	0.532
CD300A	11314	0.532
SEMA3A	10371	0.531
TMEM173	340061	0.53
MAMLD1	10046	0.53
MMP16	4325	0.53
ANGPTL1	9068	0.53
VASH1	22846	0.53
RHOJ	57381	0.53
FAIM2	23017	0.53
FGF2	2247	0.529
FCGR1B	2210	0.529
ANK2	287	0.528
ISLR2	57611	0.528
CR1	1378	0.528
SLC16A1	6566	0.528
BACE1	23621	0.528
TLR1	7096	0.527
CASQ2	845	0.527
IL32	9235	0.526
OLFML2A	169611	0.526
IGDCC4	57722	0.526
GNG11	2791	0.526
FAM101A	144347	0.526
NREP	9315	0.526
MRAS	22808	0.526
COLGALT1	79709	0.526
CILP	8483	0.525
PRDM1	639	0.525
MRO	83876	0.525
MAPRE2	10982	0.525
PCDHGA12	26025	0.525
SMOC2	64094	0.525
MAOB	4129	0.525
NFIL3	4783	0.525
CHST3	9469	0.524
BCAT1	586	0.523
MIR4435-2HG	541471	0.523
DKK2	27123	0.523
UACA	55075	0.523
DIO2	1734	0.523
ITGB5	3693	0.523
ADCY9	115	0.523
MICAL2	9645	0.522
RNASE2	6036	0.522
KCTD10	83892	0.522
DOK5	55816	0.522
PIK3CD	5293	0.521
SFRP1	6422	0.521
NES	10763	0.521
RASSF8	11228	0.521
IL21R	50615	0.521
FBXO32	114907	0.52
MGP	4256	0.52
CD37	951	0.52
CHST1	8534	0.52
HAND2-AS1	79804	0.52
EPHA3	2042	0.52
CYS1	192668	0.52
SORCS2	57537	0.52
RSPO2	340419	0.52
FERMT3	83706	0.519
MYO1G	64005	0.519
NAP1L3	4675	0.519
FHL3	2275	0.519
FCGR1C	100132417	0.519
CCDC8	83987	0.518
CSF2RB	1439	0.518
SEC23A	10484	0.518
PDE1A	5136	0.518
TLL1	7092	0.518
SOD3	6649	0.517
KIAA0922	23240	0.517
A2M	2	0.517
CDH2	1000	0.517
CDK6	1021	0.517
PECAM1	5175	0.517
TNFSF8	944	0.517
PDLIM4	8572	0.517
SDC2	6383	0.516
CXCR4	7852	0.516
PGM2L1	283209	0.515
CYTH3	9265	0.515
PTGIR	5739	0.515
TEK	7010	0.515
ELMO1	9844	0.514
EVA1A	84141	0.514
MT1L	4500	0.514
BCL6B	255877	0.514
PLXDC2	84898	0.514
CST7	8530	0.514
IL6	3569	0.514
SCRG1	11341	0.513
RCSD1	92241	0.513
DAAM2	23500	0.513
GALNT15	117248	0.513
ANKH	56172	0.513
F2RL2	2151	0.512
PRSS23	11098	0.512
ARID5A	10865	0.511
PHLDB1	23187	0.511
OSBPL6	114880	0.511
CD300LF	146722	0.511
GIMAP4	55303	0.51
ADCY7	113	0.51
CACNA1C	775	0.51
SPEG	10290	0.51
ABL2	27	0.51
WNT2	7472	0.51
CD99L2	83692	0.509
CPVL	54504	0.509
SORBS1	10580	0.509
ACOX2	8309	0.509
PCSK1	5122	0.509
P2RY14	9934	0.509
ENPP1	5167	0.508
BCL2A1	597	0.508
SH3PXD2B	285590	0.507
SNED1	25992	0.507
PROS1	5627	0.507
RBM24	221662	0.507
BIN2	51411	0.506
TFEC	22797	0.506
S1PR1	1901	0.506
SLC9B2	133308	0.505
CCL18	6362	0.504
MAP4K4	9448	0.504
ROR1	4919	0.504
SLC11A1	6556	0.504
ACVRL1	94	0.504
TMEM119	338773	0.503
CYTIP	9595	0.503
CARMN	728264	0.503
CHSY1	22856	0.503
FMNL1	752	0.503
RAPGEF1	2889	0.503
ADAP2	55803	0.503
C11ORF96	387763	0.503
FAS	355	0.501
RBP1	5947	0.501
TUBA1A	7846	0.501
ABI3BP	25890	0.501
SASH3	54440	0.5
KCNJ12	3768	0.5
DPYD	1806	0.5
LILRB1	10859	0.5
PLEKHA4	57664	0.5
DOCK4	9732	0.499
CTSL	1514	0.499
SERPINA1	5265	0.499
MEF2D	4209	0.499
TIMP1	7076	0.499
CERCAM	51148	0.498
NFIX	4784	0.498
SLC24A3	57419	0.498
CEP112	201134	0.498
GAB3	139716	0.498
NT5E	4907	0.497
CLEC4E	26253	0.497
NR3C1	2908	0.497
PCDHGC3	5098	0.497
OGN	4969	0.496
RAB27A	5873	0.496
NR2F1-AS1	441094	0.496
TGFBR1	7046	0.495
SOCS3	9021	0.495
MT1M	4499	0.495
LILRA2	11027	0.495
VENTX	27287	0.495
MAFB	9935	0.494
CNN3	1266	0.494
NTN1	9423	0.494
PCDH7	5099	0.494
SERPINA3	12	0.493
ADRB3	155	0.493
JAM2	58494	0.493
S100A10	6281	0.493
SAMD4A	23034	0.493
STK17B	9262	0.493
CERKL	375298	0.493
ERG	2078	0.492
MKX	283078	0.492
CD200	4345	0.492
SLFN11	91607	0.492
KITLG	4254	0.491
CAV2	858	0.491
CDV3	55573	0.491
RUNX3	864	0.491
FMO2	2327	0.491
BATF3	55509	0.491
ATP6V1B2	526	0.491
TSPAN18	90139	0.491
FPR2	2358	0.49
LST1	7940	0.49
PRR5L	79899	0.49
OSM	5008	0.49
FAM69A	388650	0.49
EVC	2121	0.49
TPP1	1200	0.49
RRAD	6236	0.489
ACVR1	90	0.489
CERK	64781	0.489
CD4	920	0.489
HPSE2	60495	0.488
PLAU	5328	0.488
ITGA7	3679	0.488
SYNPO2	171024	0.488
HLA-DPB1	3115	0.488
SLC2A14	144195	0.487
TMEM150B	284417	0.487
STMN3	50861	0.487
MYO1E	4643	0.487
HAS1	3036	0.487
APOE	348	0.487
CD28	940	0.485
CCDC71L	168455	0.485
C1ORF54	79630	0.485
RASSF4	83937	0.485
CADM3	57863	0.485
FAM124A	220108	0.485
COX7A1	1346	0.485
TNFRSF19	55504	0.485
NFATC1	4772	0.484
SVEP1	79987	0.484
SOD2	6648	0.483
TNFRSF9	3604	0.483
MYH11	4629	0.483
CLEC5A	23601	0.483
IGF2BP2	10644	0.483
LYVE1	10894	0.483
LEFTY2	7044	0.482
WAS	7454	0.482
ITGAV	3685	0.482
FAT4	79633	0.481
P2RY6	5031	0.481
PRND	23627	0.481
SLC15A3	51296	0.481
SIRPB2	284759	0.481
CDK14	5218	0.481
PCNX	22990	0.481
CAPN2	824	0.481
MFAP4	4239	0.48
LYZ	4069	0.48
GNAO1	2775	0.48
TMCC3	57458	0.48
RIN3	79890	0.48
SGMS2	166929	0.48
SLC22A3	6581	0.479
PDE3A	5139	0.479
CDX1	1044	0.479
EGR3	1960	0.479
CFI	3426	0.479
UBE2QL1	134111	0.479
SEPT6	23157	0.479
ADAMTSL3	57188	0.479
ASB5	140458	0.479
ARMC9	80210	0.479
RCAN1	1827	0.478
BVES	11149	0.478
OSTM1	28962	0.478
HLA-DQA1	3117	0.478
HSD17B6	8630	0.478
NXN	64359	0.477
NRXN2	9379	0.477
TYMP	1890	0.477
CTSG	1511	0.477
EIF5A2	56648	0.477
TOM1	10043	0.477
RHOH	399	0.477
KIF26B	55083	0.477
AMPH	273	0.477
ASAP1	50807	0.476
FAM78A	286336	0.476
PLIN3	10226	0.476
ABL1	25	0.476
CCR1	1230	0.476
LOC100130872	100130872	0.476
RNF19B	127544	0.476
CSGALNACT1	55790	0.476
TMEM106A	113277	0.475
ADORA3	140	0.475
KLHL6	89857	0.474
MFNG	4242	0.474
FCGR2B	2213	0.474
DAB2	1601	0.473
SERPINB9	5272	0.473
CLSTN2	64084	0.473
PLS3	5358	0.472
NCOR2	9612	0.472
AQP9	366	0.472
STXBP1	6812	0.472
PRSS35	167681	0.472
ELK3	2004	0.472
FKBP9	11328	0.472
MITF	4286	0.471
CNTNAP1	8506	0.471
AOC3	8639	0.471
ST3GAL2	6483	0.47
L1CAM	3897	0.47
SGCA	6442	0.47
TMEM26	219623	0.47
RNASE1	6035	0.47
MCFD2	90411	0.469
SERPINE1	5054	0.469
SCG2	7857	0.469
KLF13	51621	0.469
DUSP3	1845	0.469
TEAD4	7004	0.469
C10ORF128	170371	0.469
CACNA2D1	781	0.469
TNFRSF1B	7133	0.468
VEGFC	7424	0.468
RGS18	64407	0.468
HDAC9	9734	0.468
LRRC2	79442	0.467
NOTCH2	4853	0.467
CD180	4064	0.467
TOX2	84969	0.467
ABI3	51225	0.467
PLA2G7	7941	0.466
PTPRN	5798	0.466
EFEMP2	30008	0.466
HLA-DPA1	3113	0.465
ZBED2	79413	0.465
EPSTI1	94240	0.465
BDKRB2	624	0.465
SORBS3	10174	0.464
NXPH3	11248	0.464
P2RX7	5027	0.464
RGS9	8787	0.464
TMEM200B	399474	0.464
SAMHD1	25939	0.463
FCGR2C	9103	0.463
CCL11	6356	0.463
FAM19A5	25817	0.463
UBE2E2	7325	0.463
DDIT4L	115265	0.462
TNFAIP8L2	79626	0.462
TNFRSF8	943	0.462
LOC100126784	100126784	0.462
ADAMDEC1	27299	0.461
RRAS	6237	0.461
AKAP6	9472	0.461
PKIG	11142	0.46
NCF1	653361	0.46
KDELC1	79070	0.46
ARHGAP9	64333	0.46
CALCRL	10203	0.46
EPDR1	54749	0.46
YWHAH	7533	0.459
ADGRE5	976	0.459
RPSAP52	204010	0.459
PI15	51050	0.458
ST8SIA4	7903	0.458
CRTAP	10491	0.458
CSF2RA	1438	0.458
MLXIP	22877	0.458
ALDH2	217	0.458
SIRPB1	10326	0.457
AKAP13	11214	0.457
PRICKLE2	166336	0.457
TCF7L1	83439	0.457
SLC8A1	6546	0.457
ZFHX4	79776	0.456
RBPMS2	348093	0.456
ANXA2P2	304	0.456
LAMA1	284217	0.456
CCND2	894	0.456
CD276	80381	0.456
ST6GALNAC6	30815	0.456
CTSZ	1522	0.456
ATXN1	6310	0.456
RHOC	389	0.456
WT1	7490	0.456
UCHL1	7345	0.455
EPYC	1833	0.455
SPOCK1	6695	0.455
ADGRL4	64123	0.455
IGSF6	10261	0.455
RCAN2	10231	0.455
TNS2	23371	0.455
PPEF1	5475	0.455
CCL8	6355	0.454
TBXA2R	6915	0.454
PTPN7	5778	0.453
TTYH2	94015	0.453
PTGER2	5732	0.453
CD38	952	0.453
ERC1	23085	0.453
HLA-DMB	3109	0.453
CXCL9	4283	0.452
CEP170	9859	0.452
ADAMTSL4	54507	0.452
HLA-DRA	3122	0.452
VCL	7414	0.452
ADAMTS15	170689	0.451
S1PR3	1903	0.451
ITPR2	3709	0.451
ADAMTS3	9508	0.451
RSU1	6251	0.45
HAS2	3037	0.45
CCL4	6351	0.45
MDGA1	266727	0.45
GNA12	2768	0.45
PDE5A	8654	0.45
GBP5	115362	0.45
PID1	55022	0.45
MARCO	8685	0.449
VAT1L	57687	0.449
HMGA2	8091	0.449
THBS4	7060	0.449
PTGDS	5730	0.449
TNFSF13B	10673	0.449
CD44	960	0.449
GATA5	140628	0.448
DCBLD2	131566	0.448
DMD	1756	0.448
CD80	941	0.448
COPS8	10920	0.448
SLC2A5	6518	0.448
STC1	6781	0.447
TCP11L1	55346	0.447
SYPL2	284612	0.447
IL13RA1	3597	0.447
IKBIP	121457	0.447
LAMC1	3915	0.447
TRIL	9865	0.446
ADARB1	104	0.446
PTPRJ	5795	0.446
ST5	6764	0.446
ADAMTS5	11096	0.446
SNX20	124460	0.446
GPR132	29933	0.445
CLEC4A	50856	0.445
WARS	7453	0.444
IKZF1	10320	0.444
ADORA1	134	0.444
NBL1	4681	0.444
HCST	10870	0.444
DUSP1	1843	0.444
PRF1	5551	0.443
SYNE3	161176	0.443
CD68	968	0.443
COL23A1	91522	0.443
PLK2	10769	0.443
TSPAN2	10100	0.443
PTPN22	26191	0.443
KIAA1614	57710	0.442
FAM167A	83648	0.442
ECE1	1889	0.442
KDELC2	143888	0.441
RTN1	6252	0.441
TSPAN11	441631	0.441
FAM126A	84668	0.441
CCDC88A	55704	0.441
SEMA6B	10501	0.441
ISM1	140862	0.44
BMP8A	353500	0.44
CD34	947	0.44
F3	2152	0.44
CCL13	6357	0.44
PNMAL2	57469	0.44
PDGFB	5155	0.44
ACOT9	23597	0.439
ADAM33	80332	0.439
SMTN	6525	0.439
PODXL	5420	0.439
RUNX2	860	0.439
AMOTL1	154810	0.439
TDO2	6999	0.439
TMEM255A	55026	0.439
ADAMTS9	56999	0.439
SDPR	8436	0.439
SSFA2	6744	0.439
SAMD14	201191	0.438
PDLIM5	10611	0.438
ENG	2022	0.438
FZD8	8325	0.438
AMOTL2	51421	0.438
EDIL3	10085	0.438
CDH5	1003	0.438
PER1	5187	0.438
PJA2	9867	0.437
PLBD2	196463	0.437
CD70	970	0.437
LTBP1	4052	0.437
CCL3	6348	0.437
XPNPEP2	7512	0.437
PSD	5662	0.436
STK38L	23012	0.436
SEC24D	9871	0.436
LAMB2	3913	0.436
RPLP0P2	113157	0.436
SURF4	6836	0.436
MFI2	4241	0.435
PLOD1	5351	0.435
ITGB1	3688	0.435
RGMA	56963	0.435
GLIS3	169792	0.435
LRRN2	10446	0.434
TNN	63923	0.434
IFITM1	8519	0.434
CDC42EP1	11135	0.434
ANXA2	302	0.434
HPGDS	27306	0.434
HDC	3067	0.433
CD48	962	0.433
C5ORF46	389336	0.433
SEPT4	5414	0.432
LINC00341	79686	0.432
LAP3	51056	0.432
NPR1	4881	0.432
HABP4	22927	0.432
CYTL1	54360	0.432
SEC14L1	6397	0.432
LRRC17	10234	0.432
ZNF385B	151126	0.431
ELN	2006	0.431
PCDHGB7	56099	0.431
NRROS	375387	0.431
MT1E	4493	0.431
FAM124B	79843	0.43
KLF10	7071	0.43
PEAK1	79834	0.43
CH25H	9023	0.43
HLA-DQB1	3119	0.43
MT1X	4501	0.43
CXCL13	10563	0.429
KCNQ5	56479	0.429
MSANTD3	91283	0.429
POPDC2	64091	0.429
CLEC4G	339390	0.428
PNMA2	10687	0.428
EGR1	1958	0.428
OSBPL10	114884	0.427
ACAT1	38	0.427
C1QTNF2	114898	0.427
RGL1	23179	0.427
REEP2	51308	0.427
PPFIBP1	8496	0.427
ANXA1	301	0.426
GIMAP1	170575	0.426
CCDC102B	79839	0.426
REM1	28954	0.426
NPC1	4864	0.425
PDZRN4	29951	0.425
NUDT10	170685	0.425
SDC3	9672	0.425
DTX1	1840	0.425
FAM110B	90362	0.425
DNAJB4	11080	0.425
MMP3	4314	0.424
LRRC8A	56262	0.424
CYP27A1	1593	0.424
CD226	10666	0.424
GIMAP8	155038	0.424
TNFAIP3	7128	0.424
C2ORF40	84417	0.423
GLG1	2734	0.423
HLX	3142	0.423
MYO1B	4430	0.423
CDC42EP3	10602	0.423
WNT5B	81029	0.423
RAB11FIP5	26056	0.423
LDB2	9079	0.423
GIMAP5	55340	0.422
CES1	1066	0.422
KCNAB2	8514	0.422
SLC30A4	7782	0.422
FNBP1	23048	0.422
GNGT2	2793	0.422
CHRDL1	91851	0.422
VNN1	8876	0.422
SPRED1	161742	0.422
SVIL	6840	0.422
SHANK3	85358	0.422
SLC6A9	6536	0.421
PCOLCE2	26577	0.421
RNF145	153830	0.421
RALB	5899	0.421
OAT	4942	0.421
GADD45B	4616	0.421
G0S2	50486	0.421
GHR	2690	0.421
TLR6	10333	0.421
MMP23B	8510	0.42
PNMAL1	55228	0.42
ZNF532	55205	0.42
SH2D3C	10044	0.42
TGFBR2	7048	0.42
TXNRD1	7296	0.42
GPR65	8477	0.42
GJA5	2702	0.42
CCR5	1234	0.42
ARHGAP1	392	0.419
IL12RB1	3594	0.419
IL2RB	3560	0.419
ASB2	51676	0.419
STX1B	112755	0.419
CEACAM4	1089	0.418
LYN	4067	0.418
SERPINH1	871	0.418
HLA-DRB1	3123	0.418
ETV5	2119	0.418
MGC12916	84815	0.418
FGF14	2259	0.418
STK17A	9263	0.418
NGF	4803	0.417
PDE2A	5138	0.417
ADPRH	141	0.417
SV2B	9899	0.417
RIN2	54453	0.416
SLC41A2	84102	0.416
RAB32	10981	0.416
PTX3	5806	0.416
NCS1	23413	0.415
TNFRSF12A	51330	0.415
SPN	6693	0.415
RRBP1	6238	0.414
SLC2A4	6517	0.414
NGFR	4804	0.414
TRIM47	91107	0.414
PAPPA	5069	0.414
NOS3	4846	0.414
RECQL	5965	0.414
LRFN5	145581	0.414
NCF1C	654817	0.414
AGTR1	185	0.414
MAMDC2	256691	0.413
SRF	6722	0.413
CYB5R3	1727	0.413
EMILIN2	84034	0.413
SH3KBP1	30011	0.413
CYLD	1540	0.413
SPP1	6696	0.413
TIMP3	7078	0.412
PHF19	26147	0.412
TSC22D3	1831	0.412
MEIS3	56917	0.412
TREM1	54210	0.412
VMO1	284013	0.411
AKAP12	9590	0.411
SPECC1	92521	0.411
LAMP2	3920	0.411
KIAA0930	23313	0.411
RASSF9	9182	0.411
CCL7	6354	0.411
TNXB	7148	0.411
NR4A3	8013	0.411
SCIMP	388325	0.411
SYNE1	23345	0.41
SLAMF6	114836	0.41
ITK	3702	0.41
ACP5	54	0.41
VWF	7450	0.41
TBX18	9096	0.41
RHOF	54509	0.41
CEACAM21	90273	0.41
IGFBP6	3489	0.409
NDST1	3340	0.409
ITM2A	9452	0.409
RNF130	55819	0.409
C2	717	0.408
TUBB2A	7280	0.408
DOK6	220164	0.408
TXLNB	167838	0.408
RELL1	768211	0.408
UBTD1	80019	0.408
NT5DC3	51559	0.407
PPP1R16B	26051	0.407
P4HA2	8974	0.407
CMAHP	8418	0.407
FAM43A	131583	0.406
B4GALNT1	2583	0.406
CXCL10	3627	0.406
SSTR2	6752	0.406
NCF1B	654816	0.406
OPTN	10133	0.405
TMEM45A	55076	0.405
ST6GAL1	6480	0.405
TGFB1	7040	0.405
FCN1	2219	0.405
MCHR1	2847	0.405
DYRK3	8444	0.405
TPM4	7171	0.405
LHFPL2	10184	0.404
EYA1	2138	0.404
CAPZA2	830	0.404
SHE	126669	0.404
FOXF1	2294	0.404
ABCD2	225	0.404
PCP4	5121	0.404
CCDC170	80129	0.403
CDC25B	994	0.403
CD52	1043	0.403
GZMB	3002	0.402
CD5	921	0.402
SBDS	51119	0.402
CFLAR	8837	0.402
TNFRSF6B	8771	0.402
PTHLH	5744	0.402
WWC2	80014	0.402
RASGRP2	10235	0.402
TM4SF1	4071	0.401
MAP4	4134	0.401
DRP2	1821	0.401
GLS	2744	0.401
EXT1	2131	0.401
FKBP7	51661	0.401
ADGRE2	30817	0.4
HEXB	3074	0.4
LRRC8C	84230	0.4
CORO1A	11151	0.399
IL2RG	3561	0.399
MS4A7	58475	0.399
FHOD1	29109	0.399
UTRN	7402	0.399
C11ORF95	65998	0.398
GAL3ST4	79690	0.398
LRCH1	23143	0.398
CCL19	6363	0.398
TMEM100	55273	0.398
PCBP3	54039	0.398
NFIC	4782	0.398
SLC31A2	1318	0.398
IGFL2	147920	0.398
CEMIP	57214	0.398
CLEC7A	64581	0.397
S100B	6285	0.397
EXT2	2132	0.397
CHST7	56548	0.397
SECTM1	6398	0.397
CHPF	79586	0.397
NINJ1	4814	0.397
LILRA3	11026	0.396
APBB1	322	0.396
PVR	5817	0.396
KIF17	57576	0.396
HHIPL1	84439	0.396
GLI1	2735	0.396
EML1	2009	0.395
ROBO4	54538	0.395
SGCE	8910	0.395
SMPD1	6609	0.395
CDO1	1036	0.395
CD82	3732	0.395
AFAP1L2	84632	0.395
CCL5	6352	0.395
TTC7A	57217	0.394
STK10	6793	0.394
P3H3	10536	0.394
SETX	23064	0.394
CCL4L1	388372	0.393
DCBLD1	285761	0.393
HRH2	3274	0.393
PGM5	5239	0.393
GZMK	3003	0.393
ENPEP	2028	0.393
PPP1R12B	4660	0.393
CYP26B1	56603	0.393
TSPAN9	10867	0.393
CCDC109B	55013	0.392
DEPDC7	91614	0.392
NUDT11	55190	0.392
PTPN12	5782	0.392
ITGAL	3683	0.392
TMEM59L	25789	0.391
CREM	1390	0.391
NCAM2	4685	0.391
PLVAP	83483	0.391
PSMD1	5707	0.391
P2RY13	53829	0.39
CTLA4	1493	0.39
MTHFD1L	25902	0.39
SHOX2	6474	0.388
CHI3L2	1117	0.388
TM6SF2	53345	0.388
TAGAP	117289	0.388
UBLCP1	134510	0.388
CACNA1H	8912	0.387
RGS3	5998	0.387
MAPK11	5600	0.387
ETS1	2113	0.387
FAM225B	100128385	0.387
TNFRSF4	7293	0.387
KLF12	11278	0.386
PYGB	5834	0.385
DAPK3	1613	0.385
TMEM109	79073	0.385
WBP1L	54838	0.385
OLFM1	10439	0.385
GBP1	2633	0.385
FSD1L	83856	0.385
MFAP2	4237	0.385
SLC12A8	84561	0.385
ARHGAP22	58504	0.384
BLVRA	644	0.384
ARHGEF10	9639	0.384
PELO	53918	0.384
C3	718	0.384
THRA	7067	0.384
TEAD1	7003	0.384
LIPA	3988	0.384
GSTM5	2949	0.384
IL15RA	3601	0.384
MILR1	284021	0.383
GPR84	53831	0.383
OGFRL1	79627	0.383
ADGRE1	2015	0.383
ARFGAP3	26286	0.383
MCEMP1	199675	0.383
MTHFD2	10797	0.383
SIDT2	51092	0.383
TM6SF1	53346	0.383
CYP1B1	1545	0.383
DENND5B	160518	0.382
SFMBT2	57713	0.382
GPX3	2878	0.382
BEST1	7439	0.382
APP	351	0.381
FAM49A	81553	0.381
SETBP1	26040	0.381
SLC39A8	64116	0.381
WWC3	55841	0.381
SLAMF1	6504	0.381
MAP7D3	79649	0.381
NAV1	89796	0.381
NLRC5	84166	0.38
KLF2	10365	0.38
GRAP2	9402	0.38
CLEC10A	10462	0.38
LOC653653	653653	0.38
MBNL1	4154	0.38
PANX1	24145	0.379
NMT2	9397	0.379
GRASP	160622	0.379
SLC9A3R2	9351	0.379
STAT4	6775	0.379
HSPA13	6782	0.379
LIMK1	3984	0.379
DPEP1	1800	0.379
CMTM3	123920	0.379
GDPD5	81544	0.378
RASAL3	64926	0.378
COTL1	23406	0.378
TRPC4	7223	0.378
NECAB1	64168	0.378
C1ORF216	127703	0.378
FZD1	8321	0.378
IL27RA	9466	0.378
PLOD2	5352	0.378
QKI	9444	0.377
TMEM240	339453	0.377
NXPE3	91775	0.376
GALNT18	374378	0.376
SPSB1	80176	0.376
CEBPB	1051	0.376
CDA	978	0.376
ADCYAP1	116	0.376
C10ORF10	11067	0.376
LRCH2	57631	0.376
PTPRG	5793	0.376
C14ORF37	145407	0.375
F2RL3	9002	0.375
PREX1	57580	0.375
MGLL	11343	0.374
TXNDC5	81567	0.374
PLP1	5354	0.374
STAT1	6772	0.374
CD3E	916	0.374
PTP4A3	11156	0.374
TMEM130	222865	0.374
TNFSF12	8742	0.374
PGR	5241	0.374
MAPKAPK2	9261	0.373
TIAM2	26230	0.373
TMCO3	55002	0.373
EPB41L3	23136	0.373
TCN2	6948	0.373
FAM46B	115572	0.373
ECSCR	641700	0.373
JDP2	122953	0.372
ATG13	9776	0.372
GZMA	3001	0.372
RASD2	23551	0.372
SNAP25	6616	0.372
SETD7	80854	0.371
FEZ2	9637	0.371
CXCL2	2920	0.371
CHST13	166012	0.371
BEND6	221336	0.371
CD1D	912	0.371
FOXP3	50943	0.371
JAML	120425	0.371
HLA-DQA2	3118	0.371
TOX	9760	0.371
IGF2R	3482	0.371
EGFLAM	133584	0.371
GJA4	2701	0.371
HLA-DRB6	3128	0.37
IL16	3603	0.37
MEG3	55384	0.37
C14ORF132	56967	0.37
FMNL2	114793	0.37
CCR2	729230	0.37
PIK3CG	5294	0.37
HLF	3131	0.37
NTNG1	22854	0.37
DENND1A	57706	0.369
NBAS	51594	0.369
WISP2	8839	0.369
ARPC1B	10095	0.369
ZBTB46	140685	0.369
TNIP3	79931	0.369
ACTB	60	0.369
NUPR1	26471	0.369
MATN3	4148	0.369
AGPAT4	56895	0.369
RBMS2	5939	0.368
CHRNA1	1134	0.368
GPBAR1	151306	0.368
EHD1	10938	0.368
KCNC4	3749	0.368
GLT1D1	144423	0.368
SNX9	51429	0.368
FBXO17	115290	0.368
HS3ST2	9956	0.367
NINJ2	4815	0.367
FGD6	55785	0.367
CD22	933	0.367
KCNN3	3782	0.367
HLA-DRB5	3127	0.367
TNS3	64759	0.367
RASAL2	9462	0.367
ATP6V0D1	9114	0.366
SAV1	60485	0.366
RAMP3	10268	0.366
PDGFRL	5157	0.366
PCDHGA9	56107	0.366
PABPC4L	132430	0.366
ACAN	176	0.366
RASGEF1B	153020	0.366
S1PR2	9294	0.366
ADA	100	0.366
PTGFRN	5738	0.365
BCHE	590	0.365
RHOG	391	0.365
NCALD	83988	0.365
TPSD1	23430	0.365
TENM2	57451	0.365
PRAM1	84106	0.364
ACAP1	9744	0.364
PICALM	8301	0.364
MYH10	4628	0.364
NKG7	4818	0.364
EVA1C	59271	0.364
RAP1A	5906	0.364
OSR2	116039	0.364
YARS	8565	0.363
CUEDC1	404093	0.363
BTBD19	149478	0.363
KIFC3	3801	0.363
C9ORF91	203197	0.363
SLC17A9	63910	0.363
CCR4	1233	0.363
AQP1	358	0.363
CD7	924	0.362
KIF19	124602	0.362
MATK	4145	0.362
FAXDC2	10826	0.362
CALB2	794	0.362
STRA6	64220	0.362
PDCD1	5133	0.362
YKT6	10652	0.361
NAV2	89797	0.361
TRAF3IP3	80342	0.361
VSNL1	7447	0.361
ARHGEF25	115557	0.361
EHBP1	23301	0.361
LCP1	3936	0.361
MOB3A	126308	0.361
CD2	914	0.361
ARID5B	84159	0.361
GCNT1	2650	0.361
ARHGAP29	9411	0.361
APOLD1	81575	0.36
CCDC102A	92922	0.36
LRRFIP2	9209	0.36
ICOS	29851	0.36
ARL2BP	23568	0.36
LSAMP	4045	0.36
CPNE8	144402	0.36
DNAJB9	4189	0.359
JAK3	3718	0.359
DTNA	1837	0.359
P2RY8	286530	0.359
MCTP1	79772	0.359
PHC2	1912	0.359
STAT3	6774	0.359
SCHIP1	29970	0.359
CLIC2	1193	0.359
SLCO2A1	6578	0.359
CNPY4	245812	0.358
SOX11	6664	0.358
MYOCD	93649	0.358
SPOCK2	9806	0.358
PLCL2	23228	0.358
NEURL1B	54492	0.358
ZHX3	23051	0.357
HMOX1	3162	0.357
TIGIT	201633	0.357
RYR2	6262	0.357
SOBP	55084	0.356
TNFRSF11B	4982	0.356
XYLT1	64131	0.356
MT1G	4495	0.356
HIVEP3	59269	0.356
LAG3	3902	0.356
CXCL11	6373	0.356
PHLDA1	22822	0.356
AP2A2	161	0.355
GPR155	151556	0.355
CCDC3	83643	0.355
BDKRB1	623	0.355
MEFV	4210	0.355
TMEM255B	348013	0.355
CRIP1	1396	0.355
COL6A6	131873	0.355
TRIM22	10346	0.355
ADGRG3	222487	0.355
SFXN3	81855	0.354
PPP3CB	5532	0.354
GJC1	10052	0.354
IL3RA	3563	0.354
DUSP14	11072	0.354
KCNIP3	30818	0.354
ARHGAP15	55843	0.354
GPNMB	10457	0.354
IRF4	3662	0.354
P2RY10	27334	0.354
GPC4	2239	0.354
BACH1	571	0.354
ARRB2	409	0.354
FAM65A	79567	0.353
SMAP2	64744	0.353
PRNP	5621	0.353
DRAM1	55332	0.353
GNAL	2774	0.353
GRAP	10750	0.353
LITAF	9516	0.353
CXORF36	79742	0.352
CISD1	55847	0.352
ADAM6	8755	0.352
ANGPT1	284	0.352
CXCL16	58191	0.352
SEPT7	989	0.352
SAMD3	154075	0.352
SAR1A	56681	0.351
DIO3	1735	0.351
DDX24	57062	0.351
RNH1	6050	0.351
PCDH17	27253	0.35
CDON	50937	0.35
HBEGF	1839	0.35
REXO2	25996	0.349
BMS1P20	96610	0.349
PTH1R	5745	0.349
CD74	972	0.349
AFAP1L1	134265	0.349
PIEZO2	63895	0.349
KLRD1	3824	0.348
GIMAP6	474344	0.348
ENAH	55740	0.348
IFIT3	3437	0.348
MIAT	440823	0.348
CKAP4	10970	0.347
ARHGAP18	93663	0.347
PLPPR4	9890	0.347
RGCC	28984	0.347
LAX1	54900	0.346
SSR3	6747	0.346
TNFSF12-TNFSF13	407977	0.346
GIMAP7	168537	0.346
GNG4	2786	0.345
ENOX1	55068	0.345
HCLS1	3059	0.345
ME1	4199	0.345
ATL3	25923	0.344
BNC1	646	0.344
UBE2J1	51465	0.344
IFIT2	3433	0.344
HACD1	9200	0.344
JAK1	3716	0.344
GBGT1	26301	0.344
PDIA5	10954	0.343
MYH9	4627	0.343
RGS10	6001	0.343
ADRA2A	150	0.343
BCAR1	9564	0.343
ZBP1	81030	0.343
GFRA2	2675	0.343
AVEN	57099	0.343
SLA2	84174	0.342
SNX29	92017	0.342
CRTAM	56253	0.342
NLRC4	58484	0.342
SGPP1	81537	0.342
HPS5	11234	0.341
SLC25A25	114789	0.341
NTRK2	4915	0.341
RND3	390	0.341
BAG3	9531	0.341
MPZL1	9019	0.341
RENBP	5973	0.341
SCARA3	51435	0.34
GRAMD1A	57655	0.34
PSAP	5660	0.34
CGNL1	84952	0.34
SIT1	27240	0.34
PPP2CB	5516	0.34
HECW1	23072	0.34
TMEM204	79652	0.34
IGLON5	402665	0.34
GINM1	116254	0.339
GNG12	55970	0.339
SOX9	6662	0.339
SH2D1A	4068	0.339
FKBP15	23307	0.339
PSMB9	5698	0.339
KCNA3	3738	0.339
MICU3	286097	0.339
MMP17	4326	0.339
REEP1	65055	0.339
CCSER2	54462	0.339
UAP1L1	91373	0.339
CD99	4267	0.339
UBQLN1	29979	0.338
A1BG-AS1	503538	0.338
FRMD4B	23150	0.338
PBX3	5090	0.338
FKBP9P1	360132	0.338
BTLA	151888	0.338
MORF4L1	10933	0.338
LY9	4063	0.338
HPSE	10855	0.337
CXCR3	2833	0.337
VEGFB	7423	0.337
SH3PXD2A	9644	0.337
IARS	3376	0.337
SIK3	23387	0.337
KIAA0040	9674	0.337
RELN	5649	0.336
RBM7	10179	0.335
ITGA9	3680	0.335
MEF2A	4205	0.335
NRG1	3084	0.335
TBX4	9496	0.335
FUT7	2529	0.335
TMEM140	55281	0.335
CDH13	1012	0.335
FXYD1	5348	0.334
TENM4	26011	0.334
C11ORF24	53838	0.334
NAPSB	256236	0.334
C17ORF51	339263	0.334
CAP2	10486	0.334
SLMAP	7871	0.334
NIN	51199	0.333
LPL	4023	0.333
CD6	923	0.333
TMC8	147138	0.333
KCNK3	3777	0.332
GAP43	2596	0.332
SMAD7	4092	0.332
BMP2K	55589	0.332
IL1R1	3554	0.332
ZC3H12D	340152	0.332
PALM2	114299	0.332
TXNDC15	79770	0.332
ZBED1	9189	0.332
JAKMIP1	152789	0.332
NKAIN4	128414	0.331
FCHSD2	9873	0.331
CXCL5	6374	0.331
SGK1	6446	0.331
ARNTL2	56938	0.331
CPNE2	221184	0.331
TAP2	6891	0.33
PPP2R3C	55012	0.33
TRAK2	66008	0.33
TEAD2	8463	0.33
RFK	55312	0.33
DDX19A	55308	0.33
SH3BP4	23677	0.33
FBXO31	79791	0.33
SGK223	157285	0.33
DIRAS1	148252	0.33
SLC6A17	388662	0.33
PLCB2	5330	0.33
PTPN1	5770	0.33
GRP	2922	0.329
IL6ST	3572	0.329
MAPKAP1	79109	0.329
GFOD1	54438	0.329
LINC00294	283267	0.329
MYOM3	127294	0.329
STX11	8676	0.329
ACOT7	11332	0.328
CYGB	114757	0.328
SIGLEC12	89858	0.328
YIPF5	81555	0.328
NRBP1	29959	0.328
OAF	220323	0.328
PRKCB	5579	0.328
NUAK2	81788	0.328
CD3G	917	0.328
OSBPL5	114879	0.328
LOXL4	84171	0.328
PDGFA	5154	0.328
POU6F1	5463	0.327
TBX5	6910	0.327
OXCT1	5019	0.327
TAP1	6890	0.327
TMEM169	92691	0.327
IDO1	3620	0.327
STAC	6769	0.326
PEA15	8682	0.326
CD79A	973	0.326
LTB	4050	0.326
NAALADL1	10004	0.326
MMGT1	93380	0.326
SERINC1	57515	0.326
DCTN1	1639	0.325
AGTRAP	57085	0.325
POU2F2	5452	0.325
SLC39A13	91252	0.325
MFSD1	64747	0.325
UROS	7390	0.325
HSD3B7	80270	0.325
ATP2B4	493	0.325
HDAC4	9759	0.325
HVCN1	84329	0.324
HDLBP	3069	0.324
TMEM108	66000	0.324
C1QTNF6	114904	0.324
CD59	966	0.324
CD247	919	0.324
RORA	6095	0.324
TFPI	7035	0.323
CSF3	1440	0.323
DBN1	1627	0.323
FCRL3	115352	0.323
IL11	3589	0.323
C1ORF95	375057	0.322
AZIN2	113451	0.322
KPNA3	3839	0.322
ARHGAP21	57584	0.321
CAP1	10487	0.321
ACE	1636	0.321
STEAP4	79689	0.321
KDELR3	11015	0.321
SSH1	54434	0.321
DSTN	11034	0.321
HECW2	57520	0.321
CTDSP2	10106	0.321
SDCBP	6386	0.321
SLC46A3	283537	0.32
CASS4	57091	0.32
FTO	79068	0.32
OLR1	4973	0.32
IFIT1	3434	0.32
ENPP2	5168	0.32
EPHB1	2047	0.32
RARB	5915	0.32
LDLR	3949	0.32
DSEL	92126	0.32
ADAMTS1	9510	0.32
MAPK12	6300	0.32
TTL	150465	0.319
RNF115	27246	0.319
HLA-DOA	3111	0.319
MZB1	51237	0.319
AHNAK	79026	0.319
WSCD1	23302	0.319
MAGEL2	54551	0.319
INMT	11185	0.319
GPM6B	2824	0.319
CFB	629	0.318
KIAA0368	23392	0.318
AIDA	64853	0.318
SNTB2	6645	0.318
MCL1	4170	0.318
PADI2	11240	0.318
CD8A	925	0.318
SRL	6345	0.318
PLA2G2D	26279	0.317
ERMN	57471	0.317
BIRC3	330	0.317
PHYHIP	9796	0.317
PCMT1	5110	0.317
NECAP2	55707	0.317
SUMO3	6612	0.317
CPPED1	55313	0.316
ADCY5	111	0.316
RRAGC	64121	0.316
DSC2	1824	0.316
CLIC5	53405	0.316
CLEC2B	9976	0.316
LY6H	4062	0.315
P3H4	10609	0.315
CLDN5	7122	0.315
AARS	16	0.315
ELOVL2	54898	0.315
ATP1A2	477	0.315
NOD2	64127	0.315
SLC1A4	6509	0.315
PSMD2	5708	0.315
PYGM	5837	0.315
VAMP5	10791	0.315
CD3D	915	0.315
TRIM44	54765	0.315
HIF1A	3091	0.314
TM4SF19	116211	0.314
ACP2	53	0.314
SOX7	83595	0.314
CTSC	1075	0.314
RARRES3	5920	0.314
CALHM2	51063	0.314
PIM2	11040	0.314
ACTR3	10096	0.314
[truncated: 13,611 more rows]
