# Supplementary material for: Linking NRP2 With EMT and Chemoradioresistance in Bladder Cancer
Source: Front Oncol. 2020 Jan 21;9:1461. doi: 10.3389/fonc.2019.01461 (PMC6986262; doi:10.3389/fonc.2019.01461)
Supplement: Supplementary file 1 [file Data_Sheet_1.zip › Supplementary Table 1B.XLSX]

## Sheet: Sheet1
Supplementary Table 1B. Correlation of genes with GLI2 in the provisional BCa cohort of The Cancer Genome Atlas (TCGA). Pearson correlation of GLI2 and most abundant genes (expressed more than 3x above threshold) in 408 TCGA BLCA (provisional) samples
Hugo_Symbol	Entrez_Gene_Id	R-value
GLI2	2736	1
COL5A1	1289	0.757
SSC5D	284297	0.742
COL6A3	1293	0.739
CALD1	800	0.734
ZNF469	84627	0.734
FBN1	2200	0.734
CDH11	1009	0.732
COL1A1	1277	0.728
AEBP1	165	0.727
COL1A2	1278	0.725
CCDC80	151887	0.722
PDLIM3	27295	0.72
COL3A1	1281	0.716
MSRB3	253827	0.715
BGN	633	0.715
SGCD	6444	0.712
NRP2	8828	0.709
EMILIN1	11117	0.708
FNDC1	84624	0.707
KIAA1755	85449	0.705
PRRX1	5396	0.703
SULF1	23213	0.701
COL6A2	1292	0.701
POSTN	10631	0.697
COL8A2	1296	0.697
FAM20C	56975	0.696
COL5A2	1290	0.695
MYLK	4638	0.694
COL6A1	1291	0.694
P4HA3	283208	0.693
ISLR	3671	0.693
BNC2	54796	0.692
ADAMTS2	9509	0.691
PALLD	23022	0.689
CSDC2	27254	0.688
CTHRC1	115908	0.687
HTRA3	94031	0.686
PDGFRB	5159	0.686
ADAM12	8038	0.684
SPON2	10417	0.682
CPXM1	56265	0.682
TAGLN	6876	0.681
MAP1A	4130	0.681
ITGA11	22801	0.679
ADGRA2	25960	0.678
SCARF2	91179	0.676
FN1	2335	0.676
TIMP2	7077	0.676
NTM	50863	0.674
FAP	2191	0.674
ACTA2	59	0.674
ZFPM2	23414	0.673
GPC6	10082	0.672
MIR100HG	399959	0.67
SFRP2	6423	0.669
FLNC	2318	0.668
GFPT2	9945	0.668
KCNE4	23704	0.668
LUM	4060	0.667
DACT1	51339	0.667
VCAN	1462	0.666
SYNDIG1	79953	0.665
ZEB1	6935	0.664
FIBIN	387758	0.664
ANXA6	309	0.659
FGFR1	2260	0.658
C1S	716	0.658
MAP1B	4131	0.658
TGFB3	7043	0.657
SFRP4	6424	0.657
DACT3	147906	0.657
LRRC32	2615	0.657
DCN	1634	0.656
PXDN	7837	0.656
TENM3	55714	0.655
FILIP1L	11259	0.654
COL18A1	80781	0.654
GLT8D2	83468	0.654
KIAA1644	85352	0.654
CD248	57124	0.653
THY1	7070	0.653
ZNF521	25925	0.653
SPARC	6678	0.653
LOX	4015	0.651
ARSI	340075	0.65
HEPH	9843	0.649
OLFML3	56944	0.648
GREM1	26585	0.648
MXRA8	54587	0.647
ATP8B2	57198	0.644
TGFB1I1	7041	0.643
ROR2	4920	0.642
PTRF	284119	0.642
MSC	9242	0.642
EDNRA	1909	0.641
TPM2	7169	0.641
NID2	22795	0.64
ITGA5	3678	0.64
ADAMTS12	81792	0.639
TCF4	6925	0.638
MYL9	10398	0.638
COL10A1	1300	0.637
HEG1	57493	0.637
GAS1	2619	0.634
COL8A1	1295	0.633
CNN1	1264	0.633
TNC	3371	0.631
CPXM2	119587	0.631
LRRC15	131578	0.63
CTGF	1490	0.63
NEXN	91624	0.629
RAB3IL1	5866	0.629
VIM	7431	0.628
ALDH1L2	160428	0.627
HIC1	3090	0.627
HSPB7	27129	0.626
MRC2	9902	0.626
ASPN	54829	0.626
OLFML1	283298	0.624
PLN	5350	0.623
PTGFR	5737	0.623
TMEM158	25907	0.621
COPZ2	51226	0.621
CAMK2A	815	0.621
ANGPTL2	23452	0.62
ZEB2	9839	0.617
COLEC12	81035	0.615
PCOLCE	5118	0.615
GEM	2669	0.615
FMOD	2331	0.615
VSTM4	196740	0.614
GAS7	8522	0.614
C1R	715	0.614
FAM26E	254228	0.613
MRVI1	10335	0.613
SPON1	10418	0.612
COMP	1311	0.612
GXYLT2	727936	0.612
CHRDL2	25884	0.612
FERMT2	10979	0.611
ADAMTS14	140766	0.611
MOXD1	26002	0.611
APCDD1L	164284	0.611
FSTL1	11167	0.61
HTRA1	5654	0.609
MFAP5	8076	0.608
PRRX2	51450	0.608
FLNA	2316	0.608
FAM180A	389558	0.607
SMOC2	64094	0.606
ADAM19	8728	0.606
ACTG2	72	0.606
LBH	81606	0.606
ECM2	1842	0.606
ADAMTS16	170690	0.606
RECK	8434	0.606
LOXL2	4017	0.606
HSPA12A	259217	0.606
MRGPRF	116535	0.604
FXYD6	53826	0.603
HS3ST3A1	9955	0.603
KCNMB1	3779	0.603
PODN	127435	0.603
CTSK	1513	0.602
ZCCHC24	219654	0.602
FBXL7	23194	0.602
CYBRD1	79901	0.601
LMOD1	25802	0.601
ADAMTS10	81794	0.601
DDR2	4921	0.6
COL16A1	1307	0.6
OLFML2B	25903	0.6
MMP2	4313	0.6
TNS1	7145	0.6
LMCD1	29995	0.599
TPM1	7168	0.598
CES1	1066	0.598
MN1	4330	0.597
WISP1	8840	0.597
DPYSL3	1809	0.597
TWIST1	7291	0.597
THBS2	7058	0.596
TPST1	8460	0.596
CYS1	192668	0.595
ANTXR1	84168	0.595
LHFP	10186	0.595
CRISPLD2	83716	0.592
CLIC4	25932	0.591
SH3RF3	344558	0.591
COL12A1	1303	0.591
JAM3	83700	0.591
BAG2	9532	0.591
PODNL1	79883	0.59
CRYAB	1410	0.59
WBSCR17	64409	0.59
PKDCC	91461	0.59
RCN3	57333	0.59
CHRD	8646	0.589
PLPP7	84814	0.589
BMP1	649	0.589
SULF2	55959	0.588
FGF7	2252	0.587
MYADM	91663	0.586
F2RL2	2151	0.586
DES	1674	0.585
PLXNA4	91584	0.585
GATA6	2627	0.585
PLPP4	196051	0.585
PDGFC	56034	0.584
GLIS2	84662	0.584
TNFSF4	7292	0.584
FBLN5	10516	0.584
DKK3	27122	0.583
NTNG2	84628	0.582
NNMT	4837	0.581
GLIS1	148979	0.581
CHST15	51363	0.58
TGFBI	7045	0.579
ATP10A	57194	0.579
PDZRN3	23024	0.579
GPX8	493869	0.578
OMD	4958	0.578
EFEMP1	2202	0.578
PLA2G5	5322	0.578
LRP1	4035	0.577
GAS6	2621	0.577
THBS1	7057	0.577
LIMS2	55679	0.576
LAMA4	3910	0.576
PTGIS	5740	0.575
PDLIM2	64236	0.575
NEGR1	257194	0.575
HSPB2	3316	0.574
DIXDC1	85458	0.574
MFGE8	4240	0.574
PRELP	5549	0.574
TNFAIP6	7130	0.573
RSPO3	84870	0.573
RAB23	51715	0.572
HAND2	9464	0.572
PDPN	10630	0.572
ADAM33	80332	0.571
MFAP4	4239	0.571
ACTC1	70	0.57
COL5A3	50509	0.57
COL4A2	1284	0.57
LTBP2	4053	0.57
CLIP3	25999	0.569
ADGRD1	283383	0.569
TWIST2	117581	0.569
PRUNE2	158471	0.568
PRKCDBP	112464	0.568
IGDCC4	57722	0.568
COL15A1	1306	0.568
MXRA7	439921	0.567
ALPK2	115701	0.566
ECM1	1893	0.566
SORCS2	57537	0.566
DPYSL2	1808	0.565
FAM20A	54757	0.565
CLMP	79827	0.564
DPT	1805	0.564
AXL	558	0.564
COL11A1	1301	0.563
SCN1B	6324	0.563
LOC100129034	100129034	0.563
WIPF1	7456	0.563
INHBA	3624	0.563
DNAJB5	25822	0.562
TMEM119	338773	0.56
PRICKLE1	144165	0.56
ABCC9	10060	0.559
BOC	91653	0.559
DCHS1	8642	0.559
MFRP	83552	0.559
AHNAK2	113146	0.558
PRKG1	5592	0.557
EMP3	2014	0.557
SERPINE2	5270	0.556
HSPB6	126393	0.555
GLI1	2735	0.555
RUSC2	9853	0.554
SLC39A14	23516	0.554
SRPX	8406	0.554
PTGER3	5733	0.554
FHL1	2273	0.554
PTGS1	5742	0.553
ITGBL1	9358	0.552
MMP11	4320	0.55
GPR1	2825	0.55
ZAK	51776	0.55
SUGCT	79783	0.549
SOD3	6649	0.549
LAMA2	3908	0.547
LGI2	55203	0.547
CARMN	728264	0.546
ARHGAP24	83478	0.546
ISLR2	57611	0.546
CYR61	3491	0.545
SERPINF1	5176	0.545
C4A	720	0.544
PTPRD	5789	0.544
RASL12	51285	0.544
ARL4C	10123	0.544
GGT5	2687	0.544
C1QTNF1	114897	0.543
CLEC11A	6320	0.542
CXCL12	6387	0.54
PMEPA1	56937	0.54
GULP1	51454	0.54
LRIG1	26018	0.538
KIF26B	55083	0.538
COL14A1	7373	0.538
F2R	2149	0.538
SGIP1	84251	0.537
GLIPR1	11010	0.537
STX2	2054	0.537
SFRP1	6422	0.536
NID1	4811	0.536
PDGFRA	5156	0.536
EGR2	1959	0.535
PDLIM7	9260	0.535
WNT2	7472	0.534
LGALS1	3956	0.534
FSTL3	10272	0.533
DKK2	27123	0.532
GNB4	59345	0.532
RUNX1T1	862	0.531
HSPA12B	116835	0.531
FAM19A5	25817	0.531
SPEG	10290	0.53
GYPC	2995	0.53
CCDC8	83987	0.53
SYDE1	85360	0.529
KCNJ8	3764	0.529
RGS4	5999	0.529
TRPS1	7227	0.528
ALDH1B1	219	0.528
RARRES2	5919	0.528
JAZF1	221895	0.528
JPH2	57158	0.528
GPR68	8111	0.528
CSMD2	114784	0.526
RSPO2	340419	0.526
ACTN1	87	0.526
SLIT2	9353	0.526
LATS2	26524	0.525
NAV3	89795	0.525
MSN	4478	0.525
CERCAM	51148	0.525
RAMP1	10267	0.524
HAND2-AS1	79804	0.524
CNRIP1	25927	0.524
TNFAIP8L3	388121	0.524
ARHGAP31	57514	0.523
KANK4	163782	0.523
IFFO1	25900	0.523
PRR16	51334	0.522
ITGA1	3672	0.522
SYNM	23336	0.522
MMP23B	8510	0.521
OGN	4969	0.521
MPP1	4354	0.521
RGS2	5997	0.521
CASQ2	845	0.52
CALU	813	0.52
RASA3	22821	0.52
BIN1	274	0.519
CPA3	1359	0.519
FAM101B	359845	0.519
LIX1L	128077	0.519
P2RX1	5023	0.519
MYH11	4629	0.519
IGF1	3479	0.518
HGF	3082	0.518
EHD2	30846	0.517
HSPG2	3339	0.517
IGFBP5	3488	0.517
SYT11	23208	0.517
CFL2	1073	0.516
DCLK1	9201	0.516
ENTPD1	953	0.516
SNED1	25992	0.515
TRAM2	9697	0.515
KLHL4	56062	0.515
SIRPA	140885	0.515
NEK6	10783	0.514
FKBP10	60681	0.514
HEYL	26508	0.513
CREB3L1	90993	0.513
MARVELD1	83742	0.512
LAMP5	24141	0.511
GLIPR2	152007	0.511
DOCK11	139818	0.511
TMEM200A	114801	0.511
CAV1	857	0.51
SPHK1	8877	0.51
CNTN1	1272	0.508
CHSY3	337876	0.508
MSR1	4481	0.507
LEFTY2	7044	0.507
FCGR2A	2212	0.507
FAM101A	144347	0.506
CHST11	50515	0.505
FBLN2	2199	0.505
PRSS35	167681	0.505
CSRP1	1465	0.505
MDGA1	266727	0.505
ANOS1	3730	0.505
IGFBP7	3490	0.504
TMEM176B	28959	0.504
COL4A1	1282	0.504
TSHZ3	57616	0.504
GNG2	54331	0.503
MAOB	4129	0.503
KLF9	687	0.503
ST6GALNAC5	81849	0.502
ADAMTS4	9507	0.502
DIO2	1734	0.502
PLEKHO2	80301	0.502
PNMAL2	57469	0.501
FLRT2	23768	0.501
SORBS1	10580	0.501
GATA5	140628	0.501
CILP	8483	0.501
CHI3L1	1116	0.5
RBM24	221662	0.5
PID1	55022	0.499
ARHGAP20	57569	0.499
STK32B	55351	0.499
NCAM1	4684	0.499
TCEAL7	56849	0.499
SELM	140606	0.498
ETV1	2115	0.498
TLN1	7094	0.497
PAPSS2	9060	0.497
SORBS3	10174	0.496
PCDH18	54510	0.496
FMNL3	91010	0.496
AMPH	273	0.496
PLXDC1	57125	0.496
ANKRD29	147463	0.496
VASN	114990	0.495
TPSAB1	7177	0.495
KIAA0226L	80183	0.495
CD163	9332	0.495
GALNT15	117248	0.495
DENND5A	23258	0.495
TSPAN4	7106	0.494
TPSB2	64499	0.493
MKX	283078	0.493
EFEMP2	30008	0.493
FMO1	2326	0.493
SCRG1	11341	0.492
ITGB3	3690	0.492
RAB31	11031	0.492
CORO1C	23603	0.492
AP1S2	8905	0.492
IGFL2	147920	0.492
KANK2	25959	0.491
GUCY1A3	2982	0.491
STON1	11037	0.491
HPSE2	60495	0.49
SLC16A2	6567	0.489
PMP22	5376	0.489
KCNMA1	3778	0.489
LEF1	51176	0.488
LZTS1	11178	0.488
SLC24A3	57419	0.488
DEGS1	8560	0.488
HMCN1	83872	0.487
CSF1R	1436	0.487
MCAM	4162	0.487
SLCO2B1	11309	0.487
BICC1	80114	0.486
CYTH3	9265	0.486
P3H1	64175	0.486
XIRP1	165904	0.485
GSTM5	2949	0.485
ADRB3	155	0.483
CPED1	79974	0.483
MEG3	55384	0.482
NAP1L3	4675	0.482
AOX1	316	0.481
TMEM176A	55365	0.481
ELN	2006	0.481
KCTD12	115207	0.481
FAM198B	51313	0.48
CLSTN2	64084	0.48
CD99L2	83692	0.48
EPHA3	2042	0.479
NXPH3	11248	0.478
SGCA	6442	0.478
PALM2-AKAP2	445815	0.478
NRXN2	9379	0.478
PSD	5662	0.477
ARHGEF25	115557	0.477
CH25H	9023	0.477
STAB1	23166	0.476
PCSK5	5125	0.476
PDE4B	5142	0.476
ARHGEF17	9828	0.475
F13A1	2162	0.475
CCL21	6366	0.475
TGM2	7052	0.474
RBPMS2	348093	0.474
GRK5	2869	0.473
BACH2	60468	0.473
SLC2A3	6515	0.473
KIAA1462	57608	0.473
ZFHX4	79776	0.472
MGP	4256	0.472
NUAK1	9891	0.472
PARVA	55742	0.472
SVEP1	79987	0.472
MXRA5	25878	0.472
SPARCL1	8404	0.471
MS4A4A	51338	0.47
ANGPTL1	9068	0.47
AOC3	8639	0.47
EVC	2121	0.469
PDE1A	5136	0.469
FCGR3A	2214	0.468
VSIG4	11326	0.468
NTN1	9423	0.468
PARVB	29780	0.468
CSGALNACT2	55454	0.467
ABI3BP	25890	0.467
EML1	2009	0.467
HSD17B6	8630	0.467
GSN	2934	0.467
PLXND1	23129	0.467
BACE1	23621	0.466
PLSCR4	57088	0.465
PRR5L	79899	0.465
NUDT10	170685	0.465
GPR176	11245	0.465
OLFM1	10439	0.464
TSPAN18	90139	0.464
ADAMTS6	11174	0.464
MEDAG	84935	0.464
DOCK2	1794	0.464
NFIX	4784	0.463
VCAM1	7412	0.463
MAMLD1	10046	0.463
KIF26A	26153	0.463
FPR3	2359	0.462
LAYN	143903	0.462
SLC22A3	6581	0.462
FAM129A	116496	0.462
MS4A6A	64231	0.462
CERK	64781	0.462
MMP14	4323	0.461
ITGA7	3679	0.461
ACOX2	8309	0.461
C1QC	714	0.461
KATNAL1	84056	0.46
FGF2	2247	0.46
STOM	2040	0.46
MAF	4094	0.46
CTSB	1508	0.458
CD14	929	0.458
ARSB	411	0.458
SH3PXD2B	285590	0.457
RGMA	56963	0.457
IFITM2	10581	0.457
TMEM130	222865	0.456
LAMA1	284217	0.456
KIRREL	55243	0.456
CHST1	8534	0.456
NCKAP1L	3071	0.456
PDZRN4	29951	0.455
CCL11	6356	0.455
ITGB2	3689	0.455
MMP9	4318	0.455
NFATC1	4772	0.455
TUBB6	84617	0.455
SNAI1	6615	0.454
MPEG1	219972	0.454
C1QB	713	0.454
FAIM2	23017	0.454
MRAS	22808	0.454
ANXA5	308	0.453
ILK	3611	0.453
DOK5	55816	0.453
ASB5	140458	0.452
PPP1R18	170954	0.452
ITGAX	3687	0.452
MYO5A	4644	0.452
C5AR1	728	0.452
SLC7A7	9056	0.452
SYNPO2	171024	0.452
CACNA1C	775	0.451
ARMC9	80210	0.451
PIP4K2A	5305	0.45
LAIR1	3903	0.45
DYSF	8291	0.45
ITGA4	3676	0.45
PLEKHO1	51177	0.45
DDIT4L	115265	0.45
COX7A1	1346	0.449
EBF1	1879	0.449
PALD1	27143	0.448
COL13A1	1305	0.448
CYBB	1536	0.448
NCF2	4688	0.448
LRRC17	10234	0.447
EVI2A	2123	0.447
MRC1	4360	0.447
IGSF21	84966	0.446
C1QA	712	0.446
KCNJ12	3768	0.446
FCER1G	2207	0.446
C3AR1	719	0.446
LTBP1	4052	0.446
ZYX	7791	0.446
ANKH	56172	0.446
SYNPO	11346	0.446
SERPING1	710	0.446
CDH2	1000	0.445
SPSB1	80176	0.445
CHN1	1123	0.443
TYROBP	7305	0.443
PNMAL1	55228	0.443
SPI1	6688	0.443
FAT4	79633	0.443
SLAMF8	56833	0.443
ARSJ	79642	0.442
HCK	3055	0.442
PNMA1	9240	0.442
CCPG1	9236	0.442
GLIS3	169792	0.442
PKIG	11142	0.441
OSMR	9180	0.441
MRO	83876	0.441
RGS9	8787	0.441
DAAM2	23500	0.44
ITPRIP	85450	0.44
SGTB	54557	0.44
CNTNAP1	8506	0.44
SDC2	6383	0.44
SYPL2	284612	0.439
PHLDB1	23187	0.438
ACVR1	90	0.438
EPB41L2	2037	0.438
HSD11B1	3290	0.438
SEC23A	10484	0.438
SACS	26278	0.438
CHST3	9469	0.437
FMO2	2327	0.437
ALDH2	217	0.437
IFITM3	10410	0.436
TXNRD1	7296	0.436
ISM1	140862	0.436
FILIP1	27145	0.436
TGFBR1	7046	0.436
ABL1	25	0.436
STMN3	50861	0.436
PTGDS	5730	0.435
SPOCK1	6695	0.435
CD209	30835	0.434
TNFRSF19	55504	0.434
STXBP1	6812	0.434
GALNT10	55568	0.434
CEP112	201134	0.434
MEOX2	4223	0.434
ITGB5	3693	0.433
EPDR1	54749	0.433
CHPF	79586	0.433
OLFML2A	169611	0.433
RBMS3	27303	0.433
FOXF1	2294	0.433
FGL2	10875	0.432
LOXL3	84695	0.431
SPP1	6696	0.431
GNAO1	2775	0.431
C11ORF96	387763	0.43
SMTN	6525	0.43
CYP26B1	56603	0.43
IRF8	3394	0.43
TRIL	9865	0.43
RNASE6	6039	0.43
CMKLR1	1240	0.43
SCARA3	51435	0.43
TM6SF2	53345	0.43
CD109	135228	0.43
PCBP3	54039	0.429
FHL3	2275	0.429
TIMP1	7076	0.429
STARD13	90627	0.429
TMEM200B	399474	0.429
SMIM3	85027	0.428
LOC100130872	100130872	0.428
NUDT11	55190	0.428
ITGAV	3685	0.428
LSAMP	4045	0.428
FPR1	2357	0.427
AIF1	199	0.427
KLHL5	51088	0.427
UCHL1	7345	0.427
A2M	2	0.427
NXN	64359	0.427
MEF2C	4208	0.426
RAPGEF1	2889	0.426
VCL	7414	0.426
HHIPL1	84439	0.426
BTK	695	0.425
ANK2	287	0.425
FZD8	8325	0.424
CD53	963	0.424
DOK6	220164	0.424
RGS1	5996	0.424
NGF	4803	0.424
MMD	23531	0.424
FGF14	2259	0.424
THEMIS2	9473	0.423
SRGN	5552	0.423
ADCY9	115	0.423
TLL1	7092	0.423
LRRC25	126364	0.422
ADAMTSL3	57188	0.422
SIGLEC10	89790	0.422
TNFRSF8	943	0.422
MAFB	9935	0.421
PDE3A	5139	0.421
CCL2	6347	0.421
ST3GAL2	6483	0.421
CTSG	1511	0.421
TMEM240	339453	0.42
AFAP1	60312	0.42
FCGR1A	2209	0.42
P3H3	10536	0.42
CYTH4	27128	0.419
LY96	23643	0.419
LILRB2	10288	0.419
PAM	5066	0.419
ADCY7	113	0.419
RPLP0P2	113157	0.419
GPR183	1880	0.419
LILRB4	11006	0.418
CD33	945	0.418
MAP4K4	9448	0.418
AKT3	10000	0.418
IL10	3586	0.418
TNXB	7148	0.418
OAT	4942	0.418
ST8SIA1	6489	0.418
NOX4	50507	0.418
PLXNC1	10154	0.417
PIK3R6	146850	0.417
OSBPL6	114880	0.417
SLC12A8	84561	0.417
EYA1	2138	0.417
APOE	348	0.417
CSPG4	1464	0.417
HAVCR2	84868	0.417
FOLR2	2350	0.417
CADM3	57863	0.417
PDCD1LG2	80380	0.417
ANPEP	290	0.416
ST6GALNAC6	30815	0.416
SELPLG	6404	0.416
DRP2	1821	0.415
MEIS3	56917	0.415
B4GALNT1	2583	0.415
CACNA1H	8912	0.414
CELF2	10659	0.414
CHRDL1	91851	0.414
PROS1	5627	0.414
BCAT1	586	0.413
TTYH2	94015	0.413
SOBP	55084	0.413
APBB2	323	0.413
SH2B3	10019	0.413
C2ORF40	84417	0.413
ADAMTSL1	92949	0.413
PLXDC2	84898	0.412
C1ORF162	128346	0.412
IL10RA	3587	0.412
GPR34	2857	0.412
LINC00152	112597	0.412
MT2A	4502	0.412
ENPP1	5167	0.412
PCDH7	5099	0.412
GGTA1P	2681	0.412
C15ORF59	388135	0.412
ST3GAL6	10402	0.412
PGM2L1	283209	0.411
DIRAS1	148252	0.411
SUSD6	9766	0.411
DNAJB4	11080	0.411
FAM124A	220108	0.411
KIAA1614	57710	0.411
FKBP9	11328	0.411
RASGRP4	115727	0.411
NCS1	23413	0.411
MIR4435-2HG	541471	0.41
SIGLEC7	27036	0.41
ADORA1	134	0.41
LRRK2	120892	0.41
SLC16A1	6566	0.409
APLNR	187	0.409
TMEM59L	25789	0.409
TUBA1A	7846	0.409
SGCB	6443	0.409
TREM2	54209	0.409
IL32	9235	0.409
SLC26A10	65012	0.409
NREP	9315	0.409
CREB5	9586	0.409
PCDHGA12	26025	0.408
NR2F1-AS1	441094	0.408
WDFY4	57705	0.408
LAMB2	3913	0.408
SLA	6503	0.408
AAED1	195827	0.408
SDPR	8436	0.408
KDELC1	79070	0.408
LY86	9450	0.407
ME1	4199	0.407
CRTAP	10491	0.407
KIAA0930	23313	0.406
NFIL3	4783	0.406
KCNQ5	56479	0.406
TCF7L1	83439	0.406
HECW1	23072	0.406
FBXO17	115290	0.406
EGR3	1960	0.406
WNT5B	81029	0.406
FGF1	2246	0.405
DIO3	1735	0.405
PRND	23627	0.405
ADRA2A	150	0.405
PIK3R5	23533	0.405
MFAP2	4237	0.404
TSPAN2	10100	0.404
TRPV2	51393	0.404
AKAP6	9472	0.403
FBXO32	114907	0.403
NRP1	8829	0.403
CD93	22918	0.403
VASH1	22846	0.403
DNM1	1759	0.402
RASGRF2	5924	0.402
OSCAR	126014	0.402
CDO1	1036	0.402
PCP4	5121	0.402
IL2RA	3559	0.402
IL7R	3575	0.401
CAV2	858	0.401
FAM69A	388650	0.401
EIF5A2	56648	0.401
TGFB2	7042	0.4
ALOX5AP	241	0.4
PARVG	64098	0.4
CD37	951	0.4
DTX1	1840	0.4
CYB5R3	1727	0.399
PDE5A	8654	0.399
HABP4	22927	0.399
MMP17	4326	0.399
S100A10	6281	0.399
DPP4	1803	0.399
UACA	55075	0.399
LILRB5	10990	0.398
DOCK10	55619	0.398
WWTR1	25937	0.398
UAP1L1	91373	0.398
PTPRN	5798	0.398
PEAK1	79834	0.398
SLC2A4	6517	0.398
LILRB3	11025	0.398
S1PR3	1903	0.398
SIGLEC1	6614	0.398
FKBP7	51661	0.397
RBP1	5947	0.397
FKBP5	2289	0.397
TBXAS1	6916	0.397
ZBED2	79413	0.397
LRRN2	10446	0.397
STARD8	9754	0.396
PLEKHA4	57664	0.396
MAPRE2	10982	0.396
PTGER2	5732	0.396
AKAP2	11217	0.395
GHR	2690	0.395
XPNPEP2	7512	0.395
NBL1	4681	0.395
CNN3	1266	0.394
IQGAP2	10788	0.394
FYN	2534	0.394
TMEM109	79073	0.394
ITGAM	3684	0.394
EMP1	2012	0.394
PDGFRL	5157	0.394
PGM5	5239	0.393
TOX2	84969	0.393
VENTX	27287	0.393
LILRA6	79168	0.393
PI15	51050	0.393
HAPLN3	145864	0.393
SVIL	6840	0.393
PTGIR	5739	0.393
AKAP13	11214	0.393
ICAM1	3383	0.392
JAM2	58494	0.392
FCGR1B	2210	0.392
FERMT3	83706	0.392
ADAP2	55803	0.391
UBE2QL1	134111	0.391
ASB2	51676	0.391
CSF1	1435	0.391
FXYD1	5348	0.391
INMT	11185	0.391
CD84	8832	0.39
SDS	10993	0.39
MACF1	23499	0.39
FCGR1C	100132417	0.39
KCTD10	83892	0.389
REEP2	51308	0.389
MICAL2	9645	0.389
TNS2	23371	0.389
SLC2A5	6518	0.389
TMEM100	55273	0.389
CXCR4	7852	0.389
PIK3CD	5293	0.389
WT1	7490	0.388
PNMA2	10687	0.388
FLJ16779	100192386	0.388
HK3	3101	0.388
C5ORF46	389336	0.388
CHSY1	22856	0.388
EVI2B	2124	0.387
PIK3AP1	118788	0.387
ELMO1	9844	0.387
LRRC2	79442	0.387
ASAP1	50807	0.387
MYOCD	93649	0.387
PRDM1	639	0.387
NFAM1	150372	0.387
PLS3	5358	0.386
RHOJ	57381	0.386
IFI30	10437	0.386
COLGALT1	79709	0.386
DOK2	9046	0.386
PPP1R12B	4660	0.386
PILRA	29992	0.386
CDK14	5218	0.386
PLEK	5341	0.385
PRSS23	11098	0.385
MYO1F	4542	0.385
EPYC	1833	0.384
POPDC2	64091	0.384
RIN3	79890	0.384
NCOR2	9612	0.384
ATXN1	6310	0.383
IL21R	50615	0.383
TNFSF12	8742	0.383
SURF4	6836	0.383
ARID5A	10865	0.383
TMEM255A	55026	0.383
FAM110B	90362	0.383
KLHL6	89857	0.382
SAMSN1	64092	0.382
ADARB1	104	0.382
RFTN1	23180	0.382
RRAD	6236	0.381
CR1	1378	0.381
GNA12	2768	0.381
DAB2	1601	0.381
SERPINA3	12	0.381
C14ORF37	145407	0.381
GNG11	2791	0.38
RNASE1	6035	0.38
PLAU	5328	0.38
RNASE2	6036	0.38
CACNA2D1	781	0.38
MAP3K3	4215	0.379
LAT2	7462	0.379
EVA1A	84141	0.379
MYH10	4628	0.379
RCAN2	10231	0.379
THBS4	7060	0.379
SIGLEC9	27180	0.379
TLR8	51311	0.379
KIAA0922	23240	0.378
CD180	4064	0.378
FNBP1	23048	0.378
KDELC2	143888	0.378
TOM1	10043	0.377
LAMC1	3915	0.377
ADAMDEC1	27299	0.377
CD276	80381	0.377
VAT1L	57687	0.376
ADORA3	140	0.376
ECE1	1889	0.375
SEMA3A	10371	0.375
MLXIP	22877	0.374
MMP3	4314	0.374
PDLIM4	8572	0.374
MITF	4286	0.374
SCG2	7857	0.374
PTPRC	5788	0.374
IL6	3569	0.373
RASSF4	83937	0.373
GAL3ST4	79690	0.373
PLOD1	5351	0.372
TIE1	7075	0.372
MT1L	4500	0.371
C14ORF132	56967	0.371
FYB	2533	0.371
CDK6	1021	0.371
SIDT2	51092	0.371
CYP27A1	1593	0.371
STK17B	9262	0.371
C1ORF95	375057	0.371
TNN	63923	0.37
TEK	7010	0.37
MYO1G	64005	0.37
CCL19	6363	0.37
CXORF21	80231	0.37
PCDHGC3	5098	0.37
GPR155	151556	0.37
GAB3	139716	0.369
MAGEL2	54551	0.369
CCND2	894	0.369
MAP7D1	55700	0.369
NKAIN4	128414	0.369
HDC	3067	0.369
IL1R1	3554	0.368
GUCY1B3	2983	0.368
PLA2G4C	8605	0.368
HAS1	3036	0.368
WBP1L	54838	0.368
SDC3	9672	0.368
SHOX2	6474	0.368
MNDA	4332	0.367
ZNF532	55205	0.367
RAB11FIP5	26056	0.367
SETBP1	26040	0.367
AOAH	313	0.367
STRA6	64220	0.367
BMP8A	353500	0.367
TFEC	22797	0.367
ANTXR2	118429	0.367
P2RY6	5031	0.367
SEPT6	23157	0.366
FCGR2B	2213	0.365
ARHGAP1	392	0.364
SASH3	54440	0.364
LRFN5	145581	0.364
GJA5	2702	0.364
NES	10763	0.364
LCP2	3937	0.364
SLC43A3	29015	0.364
CD86	942	0.363
CSF2RB	1439	0.363
PCNX	22990	0.363
ROR1	4919	0.363
CST2	1470	0.362
CNPY4	245812	0.362
UBE2E2	7325	0.362
FLI1	2313	0.361
AFAP1L2	84632	0.361
CDX1	1044	0.361
CERKL	375298	0.361
DSE	29940	0.36
EDIL3	10085	0.36
FAM126A	84668	0.36
CCDC102A	92922	0.36
BIN2	51411	0.359
IKBIP	121457	0.359
SERPINE1	5054	0.359
S1PR1	1901	0.359
TBX5	6910	0.359
CYP1B1	1545	0.359
TIMP3	7078	0.358
RCSD1	92241	0.358
ARL2BP	23568	0.358
PGR	5241	0.358
CFI	3426	0.358
PALM	5064	0.358
FAM78A	286336	0.358
ACKR3	57007	0.358
GADD45B	4616	0.357
PLAUR	5329	0.357
EGR1	1958	0.356
C11ORF95	65998	0.356
CD300LB	124599	0.356
STC2	8614	0.356
LAPTM5	7805	0.356
CD300A	11314	0.356
SAMD4A	23034	0.355
SLC11A1	6556	0.355
CD300LF	146722	0.355
NTRK2	4915	0.355
CALCRL	10203	0.355
GLG1	2734	0.355
AGTR1	185	0.355
LOXL4	84171	0.354
NOTCH2	4853	0.354
RUNX3	864	0.354
BEND6	221336	0.354
SHANK3	85358	0.354
CD300C	10871	0.353
SGCE	8910	0.353
ADAM23	8745	0.353
LRRC8A	56262	0.353
ST6GAL2	84620	0.352
DUSP3	1845	0.352
SLC9B2	133308	0.352
MBNL1	4154	0.352
SERPINH1	871	0.352
AXIN2	8313	0.352
ATP8B4	79895	0.352
AMOTL1	154810	0.352
DOCK4	9732	0.351
PTH1R	5745	0.351
KLF13	51621	0.351
KCNAB2	8514	0.351
MSANTD3	91283	0.351
P2RY14	9934	0.35
RARB	5915	0.35
C1ORF54	79630	0.35
BVES	11149	0.35
CTSL	1514	0.35
CPVL	54504	0.35
HS3ST2	9956	0.35
COPS8	10920	0.349
KDELR3	11015	0.349
FAM43A	131583	0.349
STX1B	112755	0.349
CALB2	794	0.349
IL16	3603	0.349
TCEAL2	140597	0.348
ACVRL1	94	0.348
TGFB1	7040	0.348
NCAM2	4685	0.348
KITLG	4254	0.348
MFNG	4242	0.348
TPP1	1200	0.348
LILRA5	353514	0.348
NT5DC3	51559	0.347
NR3C1	2908	0.347
APBB1	322	0.347
PTHLH	5744	0.347
RRAS	6237	0.347
MMP16	4325	0.347
CCL18	6362	0.346
TSPAN11	441631	0.346
RCAN1	1827	0.346
SAMD14	201191	0.346
NUMBL	9253	0.346
VEGFB	7423	0.346
MAPK12	6300	0.346
CMTM3	123920	0.346
SOCS3	9021	0.346
WAS	7454	0.346
CD200	4345	0.346
DPEP1	1800	0.345
CLEC5A	23601	0.345
PAPPA	5069	0.344
PDLIM5	10611	0.344
CCR1	1230	0.343
CMAHP	8418	0.343
IGFBP6	3489	0.343
TENM4	26011	0.343
SMO	6608	0.343
FAM167A	83648	0.343
SEC24D	9871	0.343
C9ORF3	84909	0.342
RASSF8	11228	0.342
HDAC4	9759	0.342
SGK223	157285	0.342
REM1	28954	0.342
RASSF9	9182	0.342
REEP1	65055	0.342
CYTIP	9595	0.342
NLRP3	114548	0.342
WISP2	8839	0.342
SHE	126669	0.342
PLAC9	219348	0.341
SOD2	6648	0.341
FZD7	8324	0.341
PTPRJ	5795	0.341
KLF2	10365	0.341
RAB27A	5873	0.34
L1CAM	3897	0.34
WNT11	7481	0.339
OSBPL10	114884	0.339
SIRPB2	284759	0.339
DEPDC7	91614	0.338
C5AR2	27202	0.338
FCGR2C	9103	0.338
TNFSF8	944	0.337
PYGM	5837	0.337
LST1	7940	0.337
TFE3	7030	0.337
PLPPR4	9890	0.337
CST7	8530	0.337
CCDC71L	168455	0.337
FTL	2512	0.336
SEPT4	5414	0.336
UBTD1	80019	0.336
LYZ	4069	0.336
CAPN2	824	0.336
CDV3	55573	0.336
MAP4	4134	0.335
CDON	50937	0.335
TTC7A	57217	0.335
PLBD2	196463	0.335
MYO1E	4643	0.335
LINC00341	79686	0.335
ADAMTSL4	54507	0.335
PPEF1	5475	0.334
PECAM1	5175	0.334
SV2B	9899	0.334
TXNDC5	81567	0.334
HACD1	9200	0.334
PCSK1	5122	0.334
SERPINB9	5272	0.334
SSFA2	6744	0.333
BDKRB2	624	0.333
BATF3	55509	0.333
NSMF	26012	0.333
NAV1	89796	0.333
EHBP1	23301	0.333
PLCL1	5334	0.333
TBX18	9096	0.333
MAPKAP1	79109	0.333
GALNT18	374378	0.333
FZD1	8321	0.332
TCP11L1	55346	0.332
CSGALNACT1	55790	0.332
CCDC3	83643	0.332
STK38L	23012	0.332
KLF10	7071	0.332
IGLON5	402665	0.332
FOXP2	93986	0.332
C1ORF216	127703	0.332
ERC1	23085	0.332
TNFAIP8L2	79626	0.331
PCDH12	51294	0.331
BEST1	7439	0.331
SYNE1	23345	0.331
RIN2	54453	0.33
AQP1	358	0.33
MT1M	4499	0.33
IKZF1	10320	0.33
TYMP	1890	0.33
ABL2	27	0.33
ZNF385B	151126	0.329
GPSM1	26086	0.329
HDLBP	3069	0.329
CD22	933	0.329
GPNMB	10457	0.329
CD28	940	0.329
DSEL	92126	0.329
NACAD	23148	0.328
AKAP12	9590	0.328
LIMK1	3984	0.328
LOC100126784	100126784	0.327
CTSZ	1522	0.327
MATN3	4148	0.327
SRF	6722	0.326
CAP2	10486	0.326
LILRA2	11027	0.326
FMNL1	752	0.326
POU6F1	5463	0.326
TLR1	7096	0.326
MT1X	4501	0.326
TMEM106A	113277	0.326
TMEM173	340061	0.326
LDB2	9079	0.326
C11ORF24	53838	0.326
HMOX1	3162	0.325
MAPK11	5600	0.325
HLA-DPB1	3115	0.325
SETD7	80854	0.325
ACAT1	38	0.325
PACS1	55690	0.325
NXPE3	91775	0.325
CEP170	9859	0.325
ARHGAP9	64333	0.324
ALDH1A1	216	0.324
MICU3	286097	0.324
TEAD4	7004	0.324
GDPD5	81544	0.324
PDE2A	5138	0.323
TPSD1	23430	0.323
TSPAN9	10867	0.323
PCDHGA9	56107	0.323
GPR132	29933	0.323
CYTL1	54360	0.322
PCOLCE2	26577	0.322
MS4A7	58475	0.322
MAGEH1	28986	0.322
SETX	23064	0.322
ENAH	55740	0.322
LILRB1	10859	0.322
PLP1	5354	0.321
NT5E	4907	0.321
RALB	5899	0.321
ERG	2078	0.321
FAS	355	0.321
SLC1A4	6509	0.321
MBNL1-AS1	401093	0.32
LRRN4CL	221091	0.32
SLC2A14	144195	0.32
ANXA2	302	0.32
LRCH1	23143	0.32
RRBP1	6238	0.32
TNFRSF1B	7133	0.32
NUPR1	26471	0.32
RPSAP52	204010	0.319
ITGB1	3688	0.318
ENOX1	55068	0.318
CD4	920	0.318
RYR2	6262	0.318
ANXA2P2	304	0.318
NKD1	85407	0.318
TLR6	10333	0.317
TSC22D3	1831	0.317
DMD	1756	0.317
POM121L9P	29774	0.317
PRDM6	93166	0.317
TNFRSF9	3604	0.317
MFI2	4241	0.317
HPGDS	27306	0.317
PTPN7	5778	0.317
RADIL	55698	0.316
KCNN3	3782	0.316
SLC39A13	91252	0.316
FHOD1	29109	0.316
CCDC170	80129	0.315
ST6GAL1	6480	0.315
CXCL13	10563	0.315
ETV5	2119	0.315
MEF2D	4209	0.315
ATP6V1B2	526	0.315
RHOH	399	0.315
SLC17A9	63910	0.315
ANGPT1	284	0.314
GIMAP4	55303	0.314
ARHGEF10	9639	0.314
PRICKLE2	166336	0.314
PNMA6A	84968	0.314
BMS1P20	96610	0.314
HLA-DQA1	3117	0.314
SMAD7	4092	0.313
PDGFB	5155	0.313
ADAM6	8755	0.313
BHMT2	23743	0.313
ADAMTS15	170689	0.313
KIFC3	3801	0.313
P4HA2	8974	0.313
PPFIBP1	8496	0.313
BCL6B	255877	0.312
SLC15A3	51296	0.312
TUB	7275	0.312
CD99	4267	0.312
JDP2	122953	0.312
HLF	3131	0.312
REXO2	25996	0.312
PIEZO2	63895	0.311
SLC8A1	6546	0.311
PYGB	5834	0.311
WWC3	55841	0.311
BCL2A1	597	0.311
NECAB1	64168	0.311
POU2AF1	5450	0.311
SH3KBP1	30011	0.311
ADCY2	108	0.311
RASGRP2	10235	0.311
TMCC2	9911	0.31
CGNL1	84952	0.31
PLA2G7	7941	0.31
CD79A	973	0.31
CD38	952	0.31
STC1	6781	0.31
ADAMTS3	9508	0.31
AMOTL2	51421	0.31
SCHIP1	29970	0.309
NCF1	653361	0.309
TSPAN7	7102	0.309
SGMS2	166929	0.309
PHYHIP	9796	0.309
GRID1	2894	0.309
GNAL	2774	0.309
CSF2RA	1438	0.309
ELK3	2004	0.309
ANXA1	301	0.308
LTBP4	8425	0.308
TMEM26	219623	0.308
DZIP1	22873	0.308
C7	730	0.308
DUSP1	1843	0.308
OSR2	116039	0.308
BMP6	654	0.307
IGF2BP2	10644	0.307
EID3	493861	0.307
CLU	1191	0.307
FAM124B	79843	0.307
ADPRH	141	0.307
MS4A2	2206	0.307
TNFSF12-TNFSF13	407977	0.307
RSU1	6251	0.307
ZHX3	23051	0.307
GIMAP8	155038	0.307
YWHAH	7533	0.307
DAPK3	1613	0.307
GPX3	2878	0.306
HRH2	3274	0.306
CLIP2	7461	0.306
CORIN	10699	0.306
DTNA	1837	0.306
GLS	2744	0.306
CUEDC1	404093	0.306
C17ORF51	339263	0.306
OSTM1	28962	0.306
SPECC1L	23384	0.305
TMOD1	7111	0.305
SLFN11	91607	0.305
GRP	2922	0.305
SLC9A3R2	9351	0.305
IL13RA1	3597	0.305
PTP4A3	11156	0.305
ADAMTS5	11096	0.304
SGPP1	81537	0.304
F10	2159	0.304
SLC30A4	7782	0.304
MEF2A	4205	0.304
CCDC88A	55704	0.304
SLC47A1	55244	0.304
CYGB	114757	0.303
PDGFA	5154	0.303
SSR3	6747	0.303
SNTB2	6645	0.303
RHOC	389	0.303
TNFRSF12A	51330	0.302
NPR2	4882	0.302
LYVE1	10894	0.302
GREM2	64388	0.302
PLK2	10769	0.302
TCF21	6943	0.302
FSD1L	83856	0.301
NGFR	4804	0.301
MT1E	4493	0.301
PDZD4	57595	0.301
PJA2	9867	0.301
COL23A1	91522	0.301
ADCYAP1	116	0.301
PER1	5187	0.301
PDIA5	10954	0.3
GBGT1	26301	0.3
C1QTNF2	114898	0.3
PSMD1	5707	0.3
THRA	7067	0.3
CLEC4E	26253	0.3
TMEM150B	284417	0.299
RTN1	6252	0.299
MGLL	11343	0.299
LRCH2	57631	0.299
OSBPL5	114879	0.299
SERPINA1	5265	0.299
MCFD2	90411	0.299
TBXA2R	6915	0.299
MORF4L1	10933	0.299
C3	718	0.298
COL6A6	131873	0.298
SPECC1	92521	0.298
MPZL1	9019	0.298
P2RX7	5027	0.298
GRASP	160622	0.298
SRXN1	140809	0.297
TUBB2A	7280	0.297
MTHFD2	10797	0.297
VSNL1	7447	0.297
CEACAM4	1089	0.297
NDN	4692	0.297
OSM	5008	0.297
C1QTNF6	114904	0.296
CD34	947	0.296
EVL	51466	0.296
CCL5	6352	0.296
SLC4A3	6508	0.296
HLX	3142	0.296
IGSF6	10261	0.296
CEMIP	57214	0.296
EGFL7	51162	0.296
CDC42EP1	11135	0.295
ATP1A2	477	0.295
FAM49A	81553	0.295
DENND5B	160518	0.295
EVA1C	59271	0.295
FAM46B	115572	0.295
JUN	3725	0.295
HLA-DPA1	3113	0.294
TOX	9760	0.294
RNF19B	127544	0.294
GNG4	2786	0.294
CCL13	6357	0.294
SLC19A3	80704	0.294
SNAP25	6616	0.294
RBFOX3	146713	0.294
CXCL9	4283	0.294
CLEC4G	339390	0.294
SLC6A9	6536	0.293
HCST	10870	0.293
SBSPON	157869	0.293
EPB41L3	23136	0.293
TDO2	6999	0.293
TRPC4	7223	0.293
ST5	6764	0.293
CD48	962	0.293
DCBLD1	285761	0.292
SH3PXD2A	9644	0.292
RUNX2	860	0.292
CD70	970	0.292
GBP5	115362	0.292
AZIN2	113451	0.292
SCUBE3	222663	0.292
SNAI2	6591	0.291
PAPLN	89932	0.291
NLGN2	57555	0.291
NUCB2	4925	0.291
SLC31A2	1318	0.291
SFXN3	81855	0.291
ABI3	51225	0.291
TNFSF9	8744	0.291
GPC4	2239	0.29
SH2D3C	10044	0.29
AQP9	366	0.29
SNX29	92017	0.29
EPHB3	2049	0.29
CTIF	9811	0.29
UTRN	7402	0.29
ENPEP	2028	0.289
CD52	1043	0.289
MARCO	8685	0.289
CD44	960	0.289
TXNDC15	79770	0.288
PLIN3	10226	0.288
DCBLD2	131566	0.288
RAP2A	5911	0.288
RORA	6095	0.288
NEURL1B	54492	0.288
PHF19	26147	0.288
ST8SIA4	7903	0.288
EPHX1	2052	0.287
ACAP1	9744	0.287
GPBAR1	151306	0.287
ZBED1	9189	0.287
ENG	2022	0.287
CYP2S1	29785	0.287
HAS2	3037	0.287
FOXP3	50943	0.287
IL2RB	3560	0.287
ADGRE5	976	0.287
LHFPL2	10184	0.287
BCHE	590	0.287
LYN	4067	0.287
TBX4	9496	0.287
CDC42EP3	10602	0.286
PPP3CC	5533	0.286
ACAN	176	0.286
TPM4	7171	0.286
KIF17	57576	0.286
FAM65A	79567	0.286
HMGA2	8091	0.285
TIAM2	26230	0.285
IFITM1	8519	0.285
MIAT	440823	0.285
ZBTB46	140685	0.285
EPSTI1	94240	0.285
S100B	6285	0.285
TGFBR2	7048	0.285
TNS3	64759	0.284
KCNH2	3757	0.284
NPC1	4864	0.284
NCF1B	654816	0.284
PKD2	5311	0.284
ATP2B4	493	0.283
PYCR1	5831	0.283
MAFG	4097	0.283
VWF	7450	0.283
CD68	968	0.283
UBE2Q2	92912	0.283
CPNE8	144402	0.283
CCL3	6348	0.283
F3	2152	0.283
NDST1	3340	0.283
TM4SF1	4071	0.283
VKORC1	79001	0.283
TEAD1	7003	0.283
RNF130	55819	0.283
SYNE3	161176	0.283
ACOT9	23597	0.282
SNX9	51429	0.282
SMPD1	6609	0.282
SOX11	6664	0.282
SNX20	124460	0.282
GZMK	3003	0.282
NPR1	4881	0.282
PI16	221476	0.282
SCIMP	388325	0.281
CDA	978	0.281
FADS1	3992	0.281
RGL1	23179	0.281
WWC2	80014	0.281
PPP1R14A	94274	0.281
RDX	5962	0.281
MKL1	57591	0.28
JAK1	3716	0.28
AP2A2	161	0.28
LAMP2	3920	0.28
SLC38A5	92745	0.28
NOS3	4846	0.28
HLA-DMB	3109	0.28
KLHL42	57542	0.28
RGS18	64407	0.28
DNAJB9	4189	0.28
DCTN1	1639	0.28
NFIC	4782	0.28
TNFRSF18	8784	0.28
TMCC3	57458	0.279
PTGFRN	5738	0.279
RASD2	23551	0.279
S1PR2	9294	0.279
SIRPB1	10326	0.279
KCNK3	3777	0.279
NCF1C	654817	0.279
PVR	5817	0.279
MSX1	4487	0.279
PCDH9	5101	0.279
SLAMF6	114836	0.278
DPYSL4	10570	0.278
RGS10	6001	0.278
PITX2	5308	0.278
TMTC1	83857	0.278
FBXL22	283807	0.278
PBX3	5090	0.277
CCR5	1234	0.277
NALCN	259232	0.277
ENDOD1	23052	0.277
NRBP1	29959	0.277
CLEC10A	10462	0.277
SLC41A2	84102	0.277
MCHR1	2847	0.277
DLC1	10395	0.277
CRMP1	1400	0.277
ADCY5	111	0.277
RNF216	54476	0.276
GJA4	2701	0.276
EXT2	2132	0.276
FAM225B	100128385	0.276
NAALADL1	10004	0.276
CRIP1	1396	0.276
ADAMTS9	56999	0.276
ARID5B	84159	0.275
NRG1	3084	0.275
NR4A3	8013	0.275
JAK3	3718	0.275
FTO	79068	0.274
SH3BP4	23677	0.274
TMCO3	55002	0.274
XYLT1	64131	0.274
ABHD4	63874	0.274
BLVRA	644	0.274
NBAS	51594	0.274
C9ORF91	203197	0.274
NR2F1	7025	0.274
DPYD	1806	0.274
DENND1A	57706	0.273
KCNIP3	30818	0.273
ADGRL4	64123	0.273
AHNAK	79026	0.273
CHST7	56548	0.273
PEG3	5178	0.272
LINC00294	283267	0.272
CORO1A	11151	0.272
DUSP14	11072	0.272
LTBP3	4054	0.272
P3H4	10609	0.272
CHI3L2	1117	0.272
PTX3	5806	0.272
PADI2	11240	0.272
YKT6	10652	0.271
ITK	3702	0.271
STK17A	9263	0.271
NCALD	83988	0.271
CCL4	6351	0.271
KLC1	3831	0.271
HTR2B	3357	0.271
MAP7D3	79649	0.271
SAR1A	56681	0.271
TXLNB	167838	0.271
HSPB8	26353	0.271
CHRNA1	1134	0.27
VMO1	284013	0.27
MGC12916	84815	0.27
TENM2	57451	0.27
C10ORF128	170371	0.27
ADAMTS1	9510	0.27
TNFSF13B	10673	0.27
PCDH10	57575	0.27
CDH5	1003	0.27
HLA-DRA	3122	0.27
TMEM45A	55076	0.27
MZB1	51237	0.269
ZNF300P1	134466	0.269
IL11	3589	0.269
PAMR1	25891	0.268
TRIM47	91107	0.268
SEMA6B	10501	0.268
CD5	921	0.268
YARS	8565	0.268
C10ORF10	11067	0.268
NINJ2	4815	0.268
CDK5RAP2	55755	0.267
DBN1	1627	0.267
GCLM	2730	0.267
CCSER2	54462	0.267
PIM2	11040	0.267
IMPDH1	3614	0.267
GZMB	3002	0.267
ACTB	60	0.266
FMNL2	114793	0.266
CRLF1	9244	0.266
SARDH	1757	0.266
ACP5	54	0.266
BACH1	571	0.266
CD80	941	0.266
CCL14	6358	0.265
GJC1	10052	0.265
CPZ	8532	0.265
PHLDB2	90102	0.265
RNF122	79845	0.265
SCD5	79966	0.265
CCL8	6355	0.265
EMILIN2	84034	0.265
SUSD5	26032	0.265
GAP43	2596	0.265
ADGRE2	30817	0.264
FCRL5	83416	0.264
TMEM169	92691	0.264
GFRA2	2675	0.264
NRROS	375387	0.264
PRF1	5551	0.264
SLC35B4	84912	0.264
CCDC102B	79839	0.264
CPNE2	221184	0.264
CKAP4	10970	0.264
HRASLS5	117245	0.264
SLC46A3	283537	0.264
ITGAL	3683	0.264
HDAC9	9734	0.263
FAM43B	163933	0.263
SCN4B	6330	0.263
SIGLEC14	100049587	0.263
POU2F2	5452	0.263
ZCCHC14	23174	0.263
ARHGAP29	9411	0.262
ARRB2	409	0.262
TMEM263	90488	0.262
EFHD1	80303	0.262
SUSD2	56241	0.262
GPR65	8477	0.262
RNF144A	9781	0.262
CHST6	4166	0.262
PCSK9	255738	0.262
PPP1R16B	26051	0.262
PCDHGB7	56099	0.262
SEPT7	989	0.262
MYO1B	4430	0.262
APP	351	0.262
FBXW2	26190	0.262
RAB32	10981	0.262
CD302	9936	0.262
DSTN	11034	0.261
GIMAP1	170575	0.261
IRF4	3662	0.261
SBDS	51119	0.261
EXT1	2131	0.261
PABPC4L	132430	0.261
SAV1	60485	0.261
AFF3	3899	0.261
CYP21A2	1589	0.261
SKI	6497	0.26
IL27RA	9466	0.26
SLMAP	7871	0.26
RASAL3	64926	0.26
SH3D19	152503	0.26
FAM219A	203259	0.26
FNDC4	64838	0.26
CERS4	79603	0.259
DERL3	91319	0.259
CLEC4A	50856	0.259
PPP2CB	5516	0.259
OAF	220323	0.258
RGS11	8786	0.258
ARHGAP22	58504	0.258
ARFGAP3	26286	0.258
SRGAP2	23380	0.258
THSD1	55901	0.258
MATK	4145	0.258
PRDX6	9588	0.258
CLIP4	79745	0.258
TEAD2	8463	0.258
DACT2	168002	0.257
CORO6	84940	0.257
GDF6	392255	0.257
OSGIN1	29948	0.257
WARS	7453	0.257
CCR4	1233	0.257
NTRK3	4916	0.257
CPNE5	57699	0.257
SPN	6693	0.257
MAP2	4133	0.257
WNT2B	7482	0.257
RBMS2	5939	0.257
CD3E	916	0.257
LMO3	55885	0.257
PITPNM2	57605	0.256
LOXL1	4016	0.256
FPR2	2358	0.256
SFMBT2	57713	0.256
LAX1	54900	0.256
PIEZO1	9780	0.256
ZBTB38	253461	0.256
TREM1	54210	0.256
KCTD15	79047	0.256
RASAL2	9462	0.256
ETS1	2113	0.256
CD27	939	0.256
CCR2	729230	0.256
PLVAP	83483	0.255
WDR81	124997	0.255
BDKRB1	623	0.255
WDR86	349136	0.255
PTPN22	26191	0.255
ITM2A	9452	0.255
RAI14	26064	0.254
NFASC	23114	0.254
PREX1	57580	0.254
RENBP	5973	0.254
LAMB1	3912	0.254
PRAM1	84106	0.254
SRSF12	135295	0.254
MAMDC2	256691	0.254
PRKCB	5579	0.254
AARS	16	0.254
EHD1	10938	0.253
SIK3	23387	0.253
JAML	120425	0.253
EYA4	2070	0.253
GIMAP5	55340	0.253
WIPI1	55062	0.253
KIF13A	63971	0.253
TMEM132A	54972	0.253
TRAK2	66008	0.253
ITIH3	3699	0.253
CR2	1380	0.253
AGPAT4	56895	0.253
RNF112	7732	0.253
RHOG	391	0.253
PLA2G2D	26279	0.253
BAG3	9531	0.252
GARS	2617	0.252
SSPN	8082	0.252
TMC8	147138	0.252
ARHGAP17	55114	0.252
NINJ1	4814	0.252
FAM171A1	221061	0.252
GLI3	2737	0.252
HOXD13	3239	0.252
PEA15	8682	0.252
RBFOX2	23543	0.252
PDE4A	5141	0.251
MYH9	4627	0.251
BTLA	151888	0.251
HLA-DQB1	3119	0.251
P2RY13	53829	0.251
BHLHE40	8553	0.251
SEC14L1	6397	0.251
CDC25B	994	0.251
FBXO31	79791	0.251
F2RL3	9002	0.25
CD2	914	0.25
DDX24	57062	0.25
ASIC1	41	0.25
FOXL1	2300	0.25
SEPT5	5413	0.25
RBP7	116362	0.25
TNFAIP3	7128	0.249
BNC1	646	0.249
RAMP3	10268	0.249
RELL1	768211	0.249
ITPR2	3709	0.249
GAPT	202309	0.249
HLA-DRB1	3123	0.249
PSAP	5660	0.249
FAXDC2	10826	0.249
HEXB	3074	0.249
PTK7	5754	0.249
NMT2	9397	0.248
CCL7	6354	0.248
GRAMD1A	57655	0.248
AMPD2	271	0.248
LIPA	3988	0.248
PKD1	5310	0.248
GABARAPL1	23710	0.248
OTUD1	220213	0.247
ITIH5	80760	0.247
VOPP1	81552	0.247
TRIO	7204	0.247
SLAMF1	6504	0.247
NTNG1	22854	0.247
MEOX1	4222	0.247
APBA2	321	0.247
LY9	4063	0.247
DNAJB6	10049	0.246
CHST13	166012	0.246
PTMS	5763	0.246
FGD6	55785	0.246
CD82	3732	0.246
SND1	27044	0.246
RAP1A	5906	0.246
ADA	100	0.246
IGF2R	3482	0.245
OSTC	58505	0.245
ATG13	9776	0.245
NPTX1	4884	0.245
RNASE4	6038	0.245
TNIP3	79931	0.245
TMEM108	66000	0.245
NAPSB	256236	0.245
LYNX1	66004	0.245
CD7	924	0.245
MTMR2	8898	0.245
LRP10	26020	0.244
FAM114A1	92689	0.244
CIZ1	25792	0.244
ESYT2	57488	0.244
PICALM	8301	0.244
KCNC4	3749	0.244
CAPZA2	830	0.243
TP73-AS1	57212	0.243
FOXN3	1112	0.243
NAV2	89797	0.243
PELO	53918	0.243
A1BG-AS1	503538	0.243
LTB	4050	0.243
PLOD2	5352	0.243
MOB3A	126308	0.243
SLC43A1	8501	0.243
PTPN12	5782	0.243
FAM102A	399665	0.243
RGS3	5998	0.242
SEL1L	6400	0.242
TNFRSF4	7293	0.242
SPRED1	161742	0.242
FDCSP	260436	0.242
VTN	7448	0.242
TRAF3IP3	80342	0.242
LRRFIP2	9209	0.241
ATP6V0D1	9114	0.241
UGDH	7358	0.241
HLA-DOB	3112	0.241
FKBP14	55033	0.241
MGAT2	4247	0.241
ARHGAP21	57584	0.241
CTLA4	1493	0.241
GOLIM4	27333	0.241
UROS	7390	0.241
FCHSD2	9873	0.241
ATL3	25923	0.24
SIGLEC8	27181	0.24
ITSN1	6453	0.24
CD81	975	0.24
FCN1	2219	0.239
CCL4L1	388372	0.239
FBXW5	54461	0.239
DDX19A	55308	0.239
ACTR3	10096	0.239
CYLD	1540	0.239
PRDX4	10549	0.239
RHOF	54509	0.239
IL2RG	3561	0.239
SLCO2A1	6578	0.239
SMG6	23293	0.238
MYOM3	127294	0.238
KCNK2	3776	0.238
CALHM2	51063	0.238
PPP2R4	5524	0.238
SYNC	81493	0.238
KIAA0368	23392	0.238
[truncated: 13,611 more rows]
