# Supplementary material for: Linking NRP2 With EMT and Chemoradioresistance in Bladder Cancer
Source: Front Oncol. 2020 Jan 21;9:1461. doi: 10.3389/fonc.2019.01461 (PMC6986262; doi:10.3389/fonc.2019.01461)
Supplement: Supplementary file 1 [file Data_Sheet_1.zip › Supplementary Table 2.XLSX]

## Sheet: Tabelle1
Supplementary Table 2. Complete list of p-values for all qPCR experiments as determined by two-way ANOVA.
RT112	p-value		J82	p-value		HS853T	p-value		5637	p-value
NRP2			NRP2			NRP2			NRP2
WT - vs. WT +	0.0078		siSCR - vs. siSCR +	0.0586		siSCR - vs. siSCR +	0.0165		siSCR - vs. siSCR +	0.1029
WT - vs. KO #1 -	<0,0001		siSCR - vs. siNRP2 -	<0,0001		siSCR - vs. siNRP2 -	0.0006		siSCR - vs. siNRP2 -	0.0001
WT - vs. KO #1 +	0.0016		siSCR - vs. siNRP2 +	0.0026		siSCR - vs. siNRP2 +	0.0008		siSCR - vs. siNRP2 +	<0,0001
WT - vs. KO #2 -	<0,0001		siSCR - vs. siGLI2 -	0.3135		siSCR - vs. siGLI2 -	0.0612		siSCR - vs. siGLI2 -	0.1573
WT - vs. KO #2 +	<0,0001		siSCR - vs. siGLI2 +	0.072		siSCR - vs. siGLI2 +	0.0119		siSCR - vs. siGLI2 +	0.5913
WT + vs. KO #1 -	0.0045		siSCR + vs. siNRP2 -	0.0375		siSCR + vs. siNRP2 -	0.0041		siSCR + vs. siNRP2 -	0.0169
WT + vs. KO #1 +	0.0056		siSCR + vs. siNRP2 +	0.0376		siSCR + vs. siNRP2 +	0.0045		siSCR + vs. siNRP2 +	0.0137
WT + vs. KO #2 -	0.0045		siSCR + vs. siGLI2 -	0.0448		siSCR + vs. siGLI2 -	0.0182		siSCR + vs. siGLI2 -	0.0422
WT + vs. KO #2 +	0.0046		siSCR + vs. siGLI2 +	0.0473		siSCR + vs. siGLI2 +	0.0315		siSCR + vs. siGLI2 +	0.231
KO #1 - vs. KO #1 +	0.1657		siNRP2 - vs. siNRP2 +	0.0547		siNRP2 - vs. siNRP2 +	0.021		siNRP2 - vs. siNRP2 +	0.3517
KO #1 - vs. KO #2 -	0.1337		siNRP2 - vs. siGLI2 -	0.0222		siNRP2 - vs. siGLI2 -	0.0015		siNRP2 - vs. siGLI2 -	0.0224
KO #1 - vs. KO #2 +	0.1065		siNRP2 - vs. siGLI2 +	0.0317		siNRP2 - vs. siGLI2 +	0.0024		siNRP2 - vs. siGLI2 +	0.02
KO #1 + vs. KO #2 -	0.0803		siNRP2 + vs. siGLI2 -	0.019		siNRP2 + vs. siGLI2 -	0.0019		siNRP2 + vs. siGLI2 -	0.0209
KO #1 + vs. KO #2 +	0.591		siNRP2 + vs. siGLI2 +	0.0313		siNRP2 + vs. siGLI2 +	0.0028		siNRP2 + vs. siGLI2 +	0.0181
KO #2 - vs. KO #2 +	0.0145		siGLI2 - vs. siGLI2 +	0.0419		siGLI2 - vs. siGLI2 +	0.0116		siGLI2 - vs. siGLI2 +	0.1606
GLI2			NRP2a			NRP2a			NRP2a
WT - vs. WT +	0.0172		siSCR - vs. siSCR +	0.0678		siSCR - vs. siSCR +	0.0186		siSCR - vs. siSCR +	0.0868
WT - vs. KO #1 -	0.29		siSCR - vs. siNRP2 -	<0,0001		siSCR - vs. siNRP2 -	0.0003		siSCR - vs. siNRP2 -	<0,0001
WT - vs. KO #1 +	0.0722		siSCR - vs. siNRP2 +	0.0004		siSCR - vs. siNRP2 +	0.0005		siSCR - vs. siNRP2 +	<0,0001
WT - vs. KO #2 -	0.5037		siSCR - vs. siGLI2 -	0.726		siSCR - vs. siGLI2 -	0.0779		siSCR - vs. siGLI2 -	0.1898
WT - vs. KO #2 +	0.1021		siSCR - vs. siGLI2 +	0.0679		siSCR - vs. siGLI2 +	0.0244		siSCR - vs. siGLI2 +	0.3423
WT + vs. KO #1 -	0.0173		siSCR + vs. siNRP2 -	0.0421		siSCR + vs. siNRP2 -	0.0052		siSCR + vs. siNRP2 -	0.0199
WT + vs. KO #1 +	0.2295		siSCR + vs. siNRP2 +	0.0427		siSCR + vs. siNRP2 +	0.0057		siSCR + vs. siNRP2 +	0.0172
WT + vs. KO #2 -	0.0174		siSCR + vs. siGLI2 -	0.0533		siSCR + vs. siGLI2 -	0.0192		siSCR + vs. siGLI2 -	0.0547
WT + vs. KO #2 +	0.1601		siSCR + vs. siGLI2 +	0.0677		siSCR + vs. siGLI2 +	0.0135		siSCR + vs. siGLI2 +	0.0909
KO #1 - vs. KO #1 +	0.0722		siNRP2 - vs. siNRP2 +	0.0814		siNRP2 - vs. siNRP2 +	0.0643		siNRP2 - vs. siNRP2 +	0.243
KO #1 - vs. KO #2 -	0.3362		siNRP2 - vs. siGLI2 -	0.0143		siNRP2 - vs. siGLI2 -	0.0012		siNRP2 - vs. siGLI2 -	0.0339
KO #1 - vs. KO #2 +	0.1021		siNRP2 - vs. siGLI2 +	0.0239		siNRP2 - vs. siGLI2 +	0.0034		siNRP2 - vs. siGLI2 +	0.0083
KO #1 + vs. KO #2 -	0.0722		siNRP2 + vs. siGLI2 -	0.0148		siNRP2 + vs. siGLI2 -	0.0016		siNRP2 + vs. siGLI2 -	0.0322
KO #1 + vs. KO #2 +	0.2231		siNRP2 + vs. siGLI2 +	0.0243		siNRP2 + vs. siGLI2 +	0.004		siNRP2 + vs. siGLI2 +	0.0075
KO #2 - vs. KO #2 +	0.1022		siGLI2 - vs. siGLI2 +	0.0333		siGLI2 - vs. siGLI2 +	0.0253		siGLI2 - vs. siGLI2 +	0.1381
			NRP2b			NRP2b			NRP2b
			siSCR - vs. siSCR +	0.0247		siSCR - vs. siSCR +	0.0191		siSCR - vs. siSCR +	0.2208
			siSCR - vs. siNRP2 -	<0,0001		siSCR - vs. siNRP2 -	0.0006		siSCR - vs. siNRP2 -	<0,0001
			siSCR - vs. siNRP2 +	0.0004		siSCR - vs. siNRP2 +	0.0005		siSCR - vs. siNRP2 +	0.0001
			siSCR - vs. siGLI2 -	0.1726		siSCR - vs. siGLI2 -	0.039		siSCR - vs. siGLI2 -	0.1188
			siSCR - vs. siGLI2 +	0.0474		siSCR - vs. siGLI2 +	0.0613		siSCR - vs. siGLI2 +	0.6793
			siSCR + vs. siNRP2 -	0.0144		siSCR + vs. siNRP2 -	0.0027		siSCR + vs. siNRP2 -	0.0169
			siSCR + vs. siNRP2 +	0.0143		siSCR + vs. siNRP2 +	0.0026		siSCR + vs. siNRP2 +	0.016
			siSCR + vs. siGLI2 -	0.013		siSCR + vs. siGLI2 -	0.451		siSCR + vs. siGLI2 -	0.0233
			siSCR + vs. siGLI2 +	0.0016		siSCR + vs. siGLI2 +	0.9494		siSCR + vs. siGLI2 +	0.237
			siNRP2 - vs. siNRP2 +	0.054		siNRP2 - vs. siNRP2 +	0.0092		siNRP2 - vs. siNRP2 +	0.6094
			siNRP2 - vs. siGLI2 -	0.0179		siNRP2 - vs. siGLI2 -	0.0068		siNRP2 - vs. siGLI2 -	0.0156
			siNRP2 - vs. siGLI2 +	0.022		siNRP2 - vs. siGLI2 +	0.0122		siNRP2 - vs. siGLI2 +	0.0062
			siNRP2 + vs. siGLI2 -	0.0173		siNRP2 + vs. siGLI2 -	0.0069		siNRP2 + vs. siGLI2 -	0.0148
			siNRP2 + vs. siGLI2 +	0.0221		siNRP2 + vs. siGLI2 +	0.0122		siNRP2 + vs. siGLI2 +	0.0069
			siGLI2 - vs. siGLI2 +	0.0267		siGLI2 - vs. siGLI2 +	0.4052		siGLI2 - vs. siGLI2 +	0.1883
			GLI2			GLI2			GLI2
			siSCR - vs. siSCR +	0.0781		siSCR - vs. siSCR +	0.0449		siSCR - vs. siSCR +	0.1055
			siSCR - vs. siNRP2 -	0.0041		siSCR - vs. siNRP2 -	0.0326		siSCR - vs. siNRP2 -	0.0793
			siSCR - vs. siNRP2 +	0.0899		siSCR - vs. siNRP2 +	0.1082		siSCR - vs. siNRP2 +	0.1285
			siSCR - vs. siGLI2 -	<0,0001		siSCR - vs. siGLI2 -	0.0002		siSCR - vs. siGLI2 -	0.0001
			siSCR - vs. siGLI2 +	0.0174		siSCR - vs. siGLI2 +	0.0001		siSCR - vs. siGLI2 +	<0,0001
			siSCR + vs. siNRP2 -	0.0737		siSCR + vs. siNRP2 -	0.0385		siSCR + vs. siNRP2 -	0.0816
			siSCR + vs. siNRP2 +	0.1242		siSCR + vs. siNRP2 +	0.1184		siSCR + vs. siNRP2 +	0.6139
			siSCR + vs. siGLI2 -	0.0715		siSCR + vs. siGLI2 -	0.0182		siSCR + vs. siGLI2 -	0.0076
			siSCR + vs. siGLI2 +	0.0742		siSCR + vs. siGLI2 +	0.0183		siSCR + vs. siGLI2 +	0.0072
			siNRP2 - vs. siNRP2 +	0.0812		siNRP2 - vs. siNRP2 +	0.013		siNRP2 - vs. siNRP2 +	0.0617
			siNRP2 - vs. siGLI2 -	0.0118		siNRP2 - vs. siGLI2 -	0.0183		siNRP2 - vs. siGLI2 -	0.004
			siNRP2 - vs. siGLI2 +	0.0312		siNRP2 - vs. siGLI2 +	0.0229		siNRP2 - vs. siGLI2 +	0.0053
			siNRP2 + vs. siGLI2 -	0.0779		siNRP2 + vs. siGLI2 -	0.0112		siNRP2 + vs. siGLI2 -	0.0067
			siNRP2 + vs. siGLI2 +	0.0824		siNRP2 + vs. siGLI2 +	0.0122		siNRP2 + vs. siGLI2 +	0.0071
			siGLI2 - vs. siGLI2 +	0.0087		siGLI2 - vs. siGLI2 +	0.0254		siGLI2 - vs. siGLI2 +	0.7751
			GLI1			GLI1			GLI1
			siSCR - vs. siSCR +	0.0388		siSCR - vs. siSCR +	0.0267		siSCR - vs. siSCR +	0.9382
			siSCR - vs. siNRP2 -	0.0019		siSCR - vs. siNRP2 -	0.0828		siSCR - vs. siNRP2 -	0.071
			siSCR - vs. siNRP2 +	0.0581		siSCR - vs. siNRP2 +	0.0517		siSCR - vs. siNRP2 +	0.0946
			siSCR - vs. siGLI2 -	0.0032		siSCR - vs. siGLI2 -	0.0009		siSCR - vs. siGLI2 -	0.0223
			siSCR - vs. siGLI2 +	0.5309		siSCR - vs. siGLI2 +	0.0029		siSCR - vs. siGLI2 +	0.0062
			siSCR + vs. siNRP2 -	0.0294		siSCR + vs. siNRP2 -	0.0423		siSCR + vs. siNRP2 -	0.0059
			siSCR + vs. siNRP2 +	0.0406		siSCR + vs. siNRP2 +	0.0337		siSCR + vs. siNRP2 +	0.0556
			siSCR + vs. siGLI2 -	0.0309		siSCR + vs. siGLI2 -	0.0076		siSCR + vs. siGLI2 -	0.0291
			siSCR + vs. siGLI2 +	0.0354		siSCR + vs. siGLI2 +	0.0121		siSCR + vs. siGLI2 +	0.0078
			siNRP2 - vs. siNRP2 +	0.0271		siNRP2 - vs. siNRP2 +	0.0501		siNRP2 - vs. siNRP2 +	0.7008
			siNRP2 - vs. siGLI2 -	0.0807		siNRP2 - vs. siGLI2 -	0.0413		siNRP2 - vs. siGLI2 -	0.2118
			siNRP2 - vs. siGLI2 +	0.0095		siNRP2 - vs. siGLI2 +	0.3659		siNRP2 - vs. siGLI2 +	0.1374
			siNRP2 + vs. siGLI2 -	0.0312		siNRP2 + vs. siGLI2 -	0.0046		siNRP2 + vs. siGLI2 -	0.0283
			siNRP2 + vs. siGLI2 +	0.0554		siNRP2 + vs. siGLI2 +	0.0076		siNRP2 + vs. siGLI2 +	0.0813
			siGLI2 - vs. siGLI2 +	0.0138		siGLI2 - vs. siGLI2 +	0.0012		siGLI2 - vs. siGLI2 +	0.4798
